# Supplementary material for: Tbx20 Induction Promotes Zebrafish Heart Regeneration by Inducing Cardiomyocyte Dedifferentiation and Endocardial Expansion
Source: Front Cell Dev Biol. 2020 Aug 4;8:738. doi: 10.3389/fcell.2020.00738 (PMC7417483; doi:10.3389/fcell.2020.00738)
Supplement: TABLE S1 — Differentially expressed genes in myocardial tbx20 overexpressing ventricular apices compared with control at 7 days post amputation. [file Table_1.XLSX]

## Sheet: Upregulated genes
gene_id	baseMean	log2FoldChange	lfcSE	stat	pvalue	padj	GeneSymbol	KO	GO
ENSDARG00000053502	50.2061	3.10131	0.339099	9.14575	5.92181e-20	2.52521e-16	cryaa	K09541	biological_process:eye development(GO:0001654);molecular_function:metal ion binding(GO:0046872);molecular_function:unfolded protein binding(GO:0051082);molecular_function:structural constituent of eye lens(GO:0005212);biological_process:visual perception(GO:0007601)
ENSDARG00000098383	25.0013	2.21675	0.337538	6.5674	5.12014e-11	5.82229e-08	si:dkey-14o6.1	K12800	_
ENSDARG00000101688	23.473	1.94726	0.336773	5.7821	7.37756e-09	3.81331e-06	si:dkey-207l24.2	_	_
ENSDARG00000104088	17.953	1.85958	0.342619	5.42753	5.71383e-08	2.1658e-05	si:dkey-14o6.2	K12800	_
ENSDARG00000104850	57.8888	1.82568	0.331092	5.51412	3.50539e-08	1.49478e-05	si:dkey-16p6.1	_	_
ENSDARG00000102475	29.4472	1.82269	0.341939	5.33044	9.79745e-08	3.3423e-05	si:dkey-3p4.1	K12800	_
ENSDARG00000103653	9.9528	1.7241	0.341147	5.05385	4.32986e-07	0.000115398	si:ch73-266m14.1	_	_
ENSDARG00000105439	10.4677	1.7237	0.342076	5.03895	4.68089e-07	0.000119622	CU459186.12	_	_
ENSDARG00000078362	46.9571	1.71216	0.314827	5.43841	5.37581e-08	2.12031e-05	TNC (1 of many)	K06252	_
ENSDARG00000100333	21.0997	1.68528	0.338883	4.97303	6.59154e-07	0.000156155	FO818712.1	_	_
ENSDARG00000022615	171.931	1.52468	0.236182	6.45553	1.07842e-10	1.08204e-07	si:ch211-241e1.3	K06240	_
ENSDARG00000071463	180.396	1.50327	0.254379	5.90957	3.43004e-09	2.08951e-06	zgc:154125	_	molecular_function:zinc ion binding(GO:0008270)
ENSDARG00000078683	177.568	1.49119	0.239439	6.22786	4.72853e-10	3.50672e-07	RNF14 (1 of many)	K11971	biological_process:metabolic process(GO:0008152);molecular_function:transferase activity, transferring acyl groups(GO:0016746);biological_process:regulation of cAMP metabolic process(GO:0030814);molecular_function:histamine receptor activity(GO:0004969);biological_process:regulation of synaptic transmission(GO:0050804);cellular_component:integral component of membrane(GO:0016021);biological_proce…
ENSDARG00000095911	12.0441	1.46183	0.336229	4.34772	1.37558e-05	0.00176859	si:ch211-149b19.4	_	_
ENSDARG00000089356	18.6845	1.44497	0.337949	4.27569	1.90548e-05	0.00222834	AL929276.2	_	_
ENSDARG00000016691	441.117	1.42568	0.262299	5.43533	5.46951e-08	2.12031e-05	cd9b	K06460	cellular_component:integral component of membrane(GO:0016021);biological_process:posterior lateral line development(GO:0048916)
ENSDARG00000091176	11.6228	1.39553	0.342422	4.07549	4.59183e-05	0.00435127	znf995	K09228	molecular_function:zinc ion binding(GO:0008270);molecular_function:nucleic acid binding(GO:0003676);cellular_component:intracellular(GO:0005622);molecular_function:binding(GO:0005488)
ENSDARG00000096818	7.63578	1.35887	0.336092	4.04316	5.27355e-05	0.00463665	zgc:136683	_	_
ENSDARG00000088762	16.2008	1.34646	0.337288	3.99202	6.55125e-05	0.00555944	si:ch211-224l10.4	_	biological_process:metabolic process(GO:0008152);molecular_function:transferase activity, transferring acyl groups(GO:0016746);biological_process:regulation of cAMP metabolic process(GO:0030814);molecular_function:histamine receptor activity(GO:0004969);biological_process:regulation of synaptic transmission(GO:0050804);cellular_component:integral component of membrane(GO:0016021);biological_proce…
ENSDARG00000101312	33.2173	1.34077	0.324091	4.13701	3.51858e-05	0.00365954	si:dkey-31n13.4	K12800	_
ENSDARG00000102940	9.00516	1.32368	0.3414	3.87723	0.000105654	0.00811771	BX649608.2	_	_
ENSDARG00000077571	18.5374	1.32003	0.340815	3.87315	0.000107437	0.00821776	zgc:174862	_	_
ENSDARG00000104495	53.1168	1.3059	0.311533	4.19184	2.76706e-05	0.00300622	pltp	K08761	molecular_function:lipid binding(GO:0008289)
ENSDARG00000034168	55.2832	1.30089	0.318597	4.08319	4.4421e-05	0.0042329	serpini1	_	molecular_function:serine-type endopeptidase inhibitor activity(GO:0004867)
ENSDARG00000088798	28.7788	1.29995	0.333218	3.90121	9.57132e-05	0.00742082	plcxd1	_	_
ENSDARG00000091757	26.7555	1.26865	0.315163	4.02538	5.68826e-05	0.00490023	adgrf6	K08458	biological_process:metabolic process(GO:0008152);molecular_function:transferase activity, transferring acyl groups(GO:0016746);biological_process:regulation of cAMP metabolic process(GO:0030814);molecular_function:histamine receptor activity(GO:0004969);biological_process:regulation of synaptic transmission(GO:0050804);cellular_component:integral component of membrane(GO:0016021);biological_proce…
ENSDARG00000033662	42.6264	1.25903	0.322654	3.9021	9.53613e-05	0.00742082	scd	K00507	_
ENSDARG00000006758	142.214	1.24431	0.328264	3.79058	0.000150294	0.0102954	fam234b	_	_
ENSDARG00000076280	22.3008	1.23693	0.342284	3.61377	0.000301776	0.0161868	ppp1r1b	K15494	_
ENSDARG00000039852	105.886	1.23525	0.299437	4.12525	3.70339e-05	0.0037158	ftr93	_	_
ENSDARG00000098406	25.067	1.23504	0.333503	3.70324	0.000212865	0.0130175	si:dkey-22a18.2	K12800	_
ENSDARG00000094413	8.05082	1.23058	0.341429	3.6042	0.000313118	0.0165839	BX004873.2	K09228	molecular_function:zinc ion binding(GO:0008270);molecular_function:nucleic acid binding(GO:0003676);cellular_component:intracellular(GO:0005622)
ENSDARG00000093921	7.45035	1.22961	0.330548	3.71991	0.000199296	0.0124579	BX276103.2	_	_
ENSDARG00000067606	10.5713	1.2165	0.341906	3.55798	0.000373714	0.0185901	rsph4a	_	_
ENSDARG00000101544	14.6634	1.20532	0.337683	3.56939	0.00035782	0.0180572	BX004873.6	K09228	molecular_function:binding(GO:0005488)
ENSDARG00000092617	5.01502	1.20133	0.322156	3.72904	0.000192209	0.0121427	si:dkey-22h13.2	K09228	molecular_function:zinc ion binding(GO:0008270);molecular_function:nucleic acid binding(GO:0003676);cellular_component:intracellular(GO:0005622)
ENSDARG00000026236	23.9732	1.19737	0.341733	3.50383	0.000458614	0.0208552	zgc:56585	K00069	biological_process:metabolic process(GO:0008152);molecular_function:oxidoreductase activity(GO:0016491);molecular_function:nucleotide binding(GO:0000166)
ENSDARG00000040669	17.1863	1.19458	0.336495	3.55006	0.000385139	0.0190415	CR944667.1	_	_
ENSDARG00000039900	10.6132	1.19434	0.33681	3.54603	0.000391083	0.0192666	si:ch73-168d20.1	_	_
ENSDARG00000099599	79.6239	1.18945	0.316193	3.76179	0.000168703	0.0110676	pigrl2.3	_	_
ENSDARG00000079532	14.8261	1.18922	0.342067	3.47656	0.000507894	0.0223854	zgc:194242	_	biological_process:metabolic process(GO:0008152);molecular_function:methyltransferase activity(GO:0008168)
ENSDARG00000077428	7.38389	1.18531	0.3382	3.50476	0.00045702	0.0208552	camta1a	_	_
ENSDARG00000053528	23.3372	1.18524	0.342798	3.45755	0.00054511	0.0237193	nog3	K04658	biological_process:cloaca development(GO:0035844);biological_process:negative regulation of cell differentiation(GO:0045596);biological_process:negative regulation of BMP signaling pathway(GO:0030514);biological_process:cartilage development(GO:0051216);biological_process:dorsal/ventral pattern formation(GO:0009953);biological_process:determination of left/right symmetry(GO:0007368);cellular_comp…
ENSDARG00000099674	132.462	1.1835	0.25676	4.60937	4.039e-06	0.000688931	dicp3.1	_	biological_process:metabolic process(GO:0008152);molecular_function:transferase activity, transferring acyl groups(GO:0016746);biological_process:regulation of cAMP metabolic process(GO:0030814);molecular_function:histamine receptor activity(GO:0004969);biological_process:regulation of synaptic transmission(GO:0050804);cellular_component:integral component of membrane(GO:0016021);biological_proce…
ENSDARG00000101310	16.7145	1.16545	0.34027	3.42507	0.000614649	0.0257473	BX004873.5	K09228	_
ENSDARG00000101598	34.6595	1.15657	0.342719	3.37468	0.000739011	0.0285188	si:ch211-215p11.1	K12800	biological_process:metabolic process(GO:0008152);molecular_function:transferase activity, transferring acyl groups(GO:0016746);biological_process:regulation of cAMP metabolic process(GO:0030814);molecular_function:histamine receptor activity(GO:0004969);biological_process:regulation of synaptic transmission(GO:0050804);cellular_component:integral component of membrane(GO:0016021);biological_proce…
ENSDARG00000097929	17.216	1.14746	0.33696	3.40534	0.000660817	0.0267733	BX005392.3	_	_
ENSDARG00000075909	11.8356	1.14317	0.342068	3.34193	0.000831991	0.0308506	slc35f3a	K01510	cellular_component:membrane(GO:0016020)
ENSDARG00000104631	102.507	1.14228	0.257943	4.42843	9.49217e-06	0.0013721	RNF14 (1 of many)	K11971	cellular_component:integral component of membrane(GO:0016021);biological_process:homophilic cell adhesion via plasma membrane adhesion molecules(GO:0007156);molecular_function:calcium ion binding(GO:0005509);cellular_component:plasma membrane(GO:0005886)
ENSDARG00000045180	5673.5	1.14015	0.313311	3.63904	0.000273658	0.0151061	acta2	K12313	cellular_component:cytoskeleton(GO:0005856);cellular_component:cytoplasm(GO:0005737);molecular_function:ATP binding(GO:0005524)
ENSDARG00000059254	80.3685	1.13342	0.278462	4.07028	4.6957e-05	0.00436706	illr1	_	molecular_function:carbohydrate binding(GO:0030246)
ENSDARG00000103676	13.5479	1.13307	0.341111	3.3217	0.00089472	0.0322648	si:dkey-90l8.3	_	_
ENSDARG00000043664	25.7724	1.11389	0.341653	3.26029	0.00111299	0.0387252	BDKRB2 (1 of many)	K03916	_
ENSDARG00000091026	12.7766	1.10881	0.341249	3.24928	0.00115697	0.039782	si:ch211-218h8.1	K12800	_
ENSDARG00000098776	6.34803	1.09772	0.328261	3.34404	0.000825688	0.0307357	BX640547.2	K12800	_
ENSDARG00000097596	5.96223	1.09731	0.334059	3.28477	0.00102066	0.036119	tac3b	_	_
ENSDARG00000087070	8.03199	1.09253	0.339487	3.21819	0.00129003	0.0431156	znf977	K09228	_
ENSDARG00000092077	45.1373	1.08996	0.340184	3.20404	0.00135513	0.0443655	si:dkey-147f3.4	K10103	_
ENSDARG00000097026	64.8349	1.08632	0.253445	4.28622	1.81737e-05	0.00216956	si:dkey-16m19.1	_	_
ENSDARG00000041724	188.716	1.0829	0.212449	5.09724	3.44636e-07	9.48138e-05	glipr2	_	_
ENSDARG00000093008	61.7246	1.07898	0.291221	3.70501	0.000211385	0.0130166	adgrf3b	_	_
ENSDARG00000045071	8.59112	1.07763	0.34052	3.16466	0.00155263	0.049043	chad	K06248	_
ENSDARG00000096205	15.5445	1.07082	0.338626	3.16224	0.00156559	0.04927	znf997	K09228	molecular_function:zinc ion binding(GO:0008270);molecular_function:nucleic acid binding(GO:0003676);cellular_component:intracellular(GO:0005622)
ENSDARG00000088428	44.0879	1.06597	0.290413	3.67052	0.000242053	0.0139956	si:ch211-189a15.5	K17595	_
ENSDARG00000021789	58.837	1.06588	0.287234	3.71084	0.000206575	0.0128596	myoc	_	_
ENSDARG00000041792	42.2992	1.06236	0.301549	3.523	0.000426695	0.0199949	cx28.1	_	_
ENSDARG00000103581	108.303	1.04949	0.267548	3.92262	8.75902e-05	0.00701421	si:ch211-212k5.1	K09228	molecular_function:zinc ion binding(GO:0008270);molecular_function:nucleic acid binding(GO:0003676);cellular_component:intracellular(GO:0005622);molecular_function:binding(GO:0005488)
ENSDARG00000058647	290.336	1.04785	0.283565	3.69528	0.000219643	0.0130175	hck	K08893	_
ENSDARG00000087100	7.63944	1.04691	0.342004	3.06111	0.00220521	0.0623946	ntng2b	_	_
ENSDARG00000002299	43.7426	1.03794	0.327834	3.16606	0.0015452	0.0488987	arsh	K12374	_
ENSDARG00000074732	23.728	1.03451	0.342757	3.01821	0.00254272	0.0683011	BX682234.1	_	_
ENSDARG00000101760	4.47815	1.03355	0.321617	3.21361	0.00131077	NA	znf1016	K09228	molecular_function:zinc ion binding(GO:0008270);molecular_function:nucleic acid binding(GO:0003676);cellular_component:intracellular(GO:0005622)
ENSDARG00000057975	32.8601	1.03088	0.32941	3.12948	0.00175114	0.0529597	plcd4a	K05857	_
ENSDARG00000006215	91.6522	1.02386	0.303309	3.37565	0.000736418	0.0284832	akr1b1	K00011	_
ENSDARG00000078363	47.9857	1.02012	0.325026	3.13859	0.00169763	0.0521878	mcoln3a	K04994	_
ENSDARG00000061196	1566.86	1.01967	0.214043	4.76388	1.89909e-06	0.000359919	emilin2a	_	_
ENSDARG00000094316	9.94986	1.01675	0.341027	2.98144	0.00286892	0.0728202	si:rp71-80o10.4	_	_
ENSDARG00000030644	61.1276	1.01497	0.27452	3.69727	0.000217933	0.0130175	gnai3	K04630	molecular_function:signal transducer activity(GO:0004871);;molecular_function:G-protein beta/gamma-subunit complex binding(GO:0031683);molecular_function:GTPase activity(GO:0003924);biological_process:adenylate cyclase-modulating G-protein coupled receptor signaling pathway(GO:0007188);molecular_function:GTP binding(GO:0005525)
ENSDARG00000018327	35.3233	1.01443	0.340165	2.98216	0.00286225	0.0728202	illr3	_	biological_process:positive regulation of natural killer cell mediated cytotoxicity(GO:0045954);molecular_function:carbohydrate binding(GO:0030246)
ENSDARG00000071518	16.9454	1.01243	0.342623	2.95495	0.00312725	0.0757691	krt222	_	cellular_component:intermediate filament(GO:0005882);molecular_function:structural molecule activity(GO:0005198)
ENSDARG00000097790	6.84781	1.01013	0.335843	3.00776	0.00263183	0.0690632	si:dkey-234i14.6	K19329	_
ENSDARG00000087099	11.2493	1.0101	0.338773	2.98164	0.00286712	0.0728202	si:ch73-106k19.5	_	_
ENSDARG00000099493	17.7167	1.00951	0.332089	3.03988	0.00236673	0.0652787	CR847906.2	_	_
ENSDARG00000105568	26.428	1.00627	0.327575	3.07189	0.00212708	0.06108	si:ch211-194p6.10	K17527	biological_process:metabolic process(GO:0008152);molecular_function:transferase activity, transferring acyl groups(GO:0016746);biological_process:regulation of cAMP metabolic process(GO:0030814);molecular_function:histamine receptor activity(GO:0004969);biological_process:regulation of synaptic transmission(GO:0050804);cellular_component:integral component of membrane(GO:0016021);biological_proce…
ENSDARG00000101469	47.4778	1.00115	0.306936	3.26176	0.00110724	0.038713	si:dkey-56m15.2	K12800	_
ENSDARG00000091712	165.018	0.998022	0.246093	4.05546	5.00351e-05	0.0045639	si:dkey-238d18.5	_	_
ENSDARG00000014929	16.2303	0.995425	0.334967	2.97171	0.00296151	0.0740681	p2ry11	K08387	_
ENSDARG00000032318	71.2902	0.99354	0.261183	3.80399	0.000142381	0.00995328	mfsd6a	_	biological_process:transmembrane transport(GO:0055085);cellular_component:integral component of membrane(GO:0016021)
ENSDARG00000018984	66.6116	0.992437	0.290395	3.41754	0.00063189	0.0260342	eya2	K17620	biological_process:multicellular organismal development(GO:0007275)
ENSDARG00000094023	28.7318	0.990147	0.328354	3.01548	0.00256571	0.0685162	AL935183.1	_	_
ENSDARG00000058392	21.402	0.989894	0.323288	3.06196	0.00219895	0.0623946	adcy2a	K08042	_
ENSDARG00000097044	32.7978	0.989239	0.342201	2.89081	0.00384245	0.0861573	CU468915.1	_	_
ENSDARG00000035538	17.4352	0.983477	0.342743	2.86943	0.00411211	0.0894282	atp6v0a2a	K02154	_
ENSDARG00000052061	75.2644	0.981075	0.322641	3.04077	0.00235976	0.0652356	col4a6	K06237	_
ENSDARG00000043443	85.6519	0.9807	0.279992	3.50259	0.00046075	0.0208552	kcnj13	K05006	biological_process:pigment granule aggregation in cell center(GO:0051877);biological_process:regulation of ion transmembrane transport(GO:0034765);molecular_function:inward rectifier potassium channel activity(GO:0005242);biological_process:potassium ion transport(GO:0006813);cellular_component:integral component of membrane(GO:0016021);biological_process:pigment granule dispersal(GO:0051876)
ENSDARG00000076901	3.44014	0.97975	0.308695	3.17384	0.00150434	NA	CR376751.1	_	_
ENSDARG00000070681	80.1886	0.978048	0.272865	3.58437	0.00033789	0.0175654	fam132a	_	cellular_component:extracellular region(GO:0005576);biological_process:multicellular organismal development(GO:0007275);molecular_function:receptor binding(GO:0005102);biological_process:Wnt signaling pathway(GO:0016055)
ENSDARG00000035116	19.0974	0.977791	0.339407	2.88088	0.00396567	0.087056	CR847941.1	K09228	biological_process:metabolic process(GO:0008152);molecular_function:transferase activity, transferring acyl groups(GO:0016746);biological_process:regulation of cAMP metabolic process(GO:0030814);molecular_function:histamine receptor activity(GO:0004969);biological_process:regulation of synaptic transmission(GO:0050804);cellular_component:integral component of membrane(GO:0016021);biological_proce…
ENSDARG00000017579	27.7013	0.973689	0.33148	2.9374	0.00330976	0.0780839	si:ch211-195b15.7	K06659	_
ENSDARG00000103820	11.5317	0.973468	0.342809	2.83968	0.00451592	0.0945129	CR847941.2	K09228	_
ENSDARG00000104640	53.1603	0.970529	0.287819	3.37201	0.000746215	0.0285407	BX511034.8	_	_
ENSDARG00000093452	49.2215	0.970271	0.314749	3.08268	0.00205143	0.059509	BX511129.1	_	_
ENSDARG00000076789	241.334	0.970042	0.263225	3.68522	0.00022851	0.0133482	cx32.2	K07612	cellular_component:integral component of membrane(GO:0016021);biological_process:cell communication(GO:0007154);cellular_component:connexon complex(GO:0005922)
ENSDARG00000037895	1858.41	0.967745	0.250569	3.8622	0.000112373	0.00848114	ramp2	K08448	biological_process:regulation of G-protein coupled receptor protein signaling pathway(GO:0008277);molecular_function:protein transporter activity(GO:0008565);biological_process:intracellular protein transport(GO:0006886);cellular_component:integral component of membrane(GO:0016021)
ENSDARG00000105263	63.0338	0.966235	0.313828	3.07887	0.0020779	0.0599709	ccl36.1	_	_
ENSDARG00000079962	21.0292	0.960283	0.332618	2.88704	0.00388879	0.0865307	doc2d	_	_
ENSDARG00000094838	34.4633	0.958698	0.338971	2.82826	0.00468025	0.0965689	BX004816.7	_	_
ENSDARG00000076265	37.6059	0.957121	0.302638	3.16259	0.0015637	0.04927	ano8a	_	cellular_component:chloride channel complex(GO:0034707);molecular_function:chloride channel activity(GO:0005254);biological_process:chloride transport(GO:0006821)
ENSDARG00000070857	11.0777	0.954876	0.342618	2.787	0.00531982	0.104349	si:dkey-32e6.6	_	_
ENSDARG00000088234	17.4673	0.95413	0.334828	2.84961	0.00437724	0.0927545	si:ch211-217k17.12	_	_
ENSDARG00000069790	20.3987	0.952608	0.330345	2.88368	0.00393063	0.0868893	dynll2a	K10418	cellular_component:microtubule associated complex(GO:0005875);biological_process:microtubule-based process(GO:0007017);cellular_component:nucleus(GO:0005634);cellular_component:P granule(GO:0043186)
ENSDARG00000086752	8.49273	0.951802	0.341271	2.78899	0.00528725	0.104139	CABZ01069013.1	K12800	biological_process:metabolic process(GO:0008152);molecular_function:transferase activity, transferring acyl groups(GO:0016746);biological_process:regulation of cAMP metabolic process(GO:0030814);molecular_function:histamine receptor activity(GO:0004969);biological_process:regulation of synaptic transmission(GO:0050804);cellular_component:integral component of membrane(GO:0016021);biological_proce…
ENSDARG00000105589	8.63891	0.947555	0.342696	2.765	0.00569227	0.109216	CT030144.1	K12015	molecular_function:zinc ion binding(GO:0008270);cellular_component:intracellular(GO:0005622)
ENSDARG00000034173	83.8085	0.947417	0.308672	3.06933	0.00214537	0.0613987	prkcq	K18052	_
ENSDARG00000027279	331.357	0.947404	0.241724	3.91937	8.87802e-05	0.00704337	numb	_	cellular_component:cytoplasm(GO:0005737);cellular_component:basolateral plasma membrane(GO:0016323);biological_process:primitive erythrocyte differentiation(GO:0060319)
ENSDARG00000097507	17.4024	0.945595	0.336511	2.81	0.00495418	0.0995328	BX324164.5	_	_
ENSDARG00000020944	14.2795	0.945505	0.337585	2.80079	0.00509776	0.10158	ezra	K05762	cellular_component:cytoskeleton(GO:0005856);cellular_component:cytoplasm(GO:0005737);molecular_function:cytoskeletal protein binding(GO:0008092);cellular_component:extrinsic component of membrane(GO:0019898)
ENSDARG00000103184	323.331	0.942036	0.254154	3.70655	0.0002101	0.0129961	PAMR1	_	_
ENSDARG00000003754	74.1402	0.939478	0.284135	3.30645	0.000944855	0.033858	tspan2a	K17354	cellular_component:integral component of membrane(GO:0016021)
ENSDARG00000102992	29.5571	0.934909	0.327535	2.85438	0.00431213	0.0918252	btr20	K12015	molecular_function:zinc ion binding(GO:0008270);cellular_component:intracellular(GO:0005622)
ENSDARG00000104654	81.5888	0.931404	0.338945	2.74795	0.00599694	0.11253	leap2	_	biological_process:defense response to bacterium(GO:0042742)
ENSDARG00000036571	86.5115	0.929124	0.283969	3.27192	0.00106821	0.0375317	sema3e	K06840	cellular_component:membrane(GO:0016020);molecular_function:receptor activity(GO:0004872);biological_process:sprouting angiogenesis(GO:0002040)
ENSDARG00000102752	7.99259	0.928736	0.33586	2.76525	0.005688	0.109216	znf1048	K09228	molecular_function:zinc ion binding(GO:0008270);molecular_function:nucleic acid binding(GO:0003676);cellular_component:intracellular(GO:0005622)
ENSDARG00000093750	35.3921	0.927469	0.313185	2.96141	0.00306237	0.0753749	cd180	K06555	_
ENSDARG00000020284	19.9602	0.925357	0.339122	2.72868	0.00635883	0.117004	RNF19B (1 of many)	K11972	_
ENSDARG00000080484	18.4598	0.921728	0.334968	2.75169	0.00592885	0.111744	dre-mir-21-2	_	_
ENSDARG00000102848	20.7522	0.920753	0.342834	2.68571	0.00723761	0.128195	BX927336.3	_	_
ENSDARG00000077764	11.1184	0.919624	0.342833	2.68243	0.00730896	0.129057	faah	K15528	_
ENSDARG00000034423	94.9481	0.914512	0.30503	2.9981	0.00271669	0.0706381	sncga	_	_
ENSDARG00000062707	230.602	0.912014	0.260037	3.50725	0.000452767	0.0207603	plat	K01343	molecular_function:serine-type endopeptidase activity(GO:0004252);biological_process:proteolysis(GO:0006508)
ENSDARG00000057477	55.8988	0.911824	0.273799	3.33027	0.000867633	0.0316223	lrrc28	_	_
ENSDARG00000101696	79.4355	0.911425	0.256088	3.55903	0.000372231	0.0185901	FAM126B	_	_
ENSDARG00000069773	42.7461	0.910537	0.342833	2.65592	0.00790929	0.135723	nitr1o	_	biological_process:metabolic process(GO:0008152);molecular_function:transferase activity, transferring acyl groups(GO:0016746);biological_process:regulation of cAMP metabolic process(GO:0030814);molecular_function:histamine receptor activity(GO:0004969);biological_process:regulation of synaptic transmission(GO:0050804);cellular_component:integral component of membrane(GO:0016021);biological_proce…
ENSDARG00000102514	89.4338	0.910427	0.33404	2.72551	0.0064203	0.117331	BX323596.2	_	_
ENSDARG00000098397	35.9666	0.907587	0.307018	2.95613	0.00311521	0.0755849	FP016106.1	_	_
ENSDARG00000092398	10.459	0.905407	0.342819	2.64106	0.00826466	0.140143	BX936320.1	_	_
ENSDARG00000087373	33.437	0.903046	0.323989	2.78727	0.0053154	0.104349	dnah5	_	_
ENSDARG00000060153	129.166	0.902084	0.270657	3.33295	0.000859312	0.031473	h6pd	K13937	_
ENSDARG00000052948	233.279	0.898663	0.30987	2.90013	0.00373009	0.0843821	zgc:195023	K12336	_
ENSDARG00000096978	15.4859	0.89744	0.337864	2.65622	0.0079022	0.135723	CU972512.1	_	_
ENSDARG00000061255	10.2135	0.897428	0.339443	2.64383	0.0081975	0.139407	dusp3a	K17614	_
ENSDARG00000015176	77.9719	0.894235	0.267036	3.34875	0.00081178	0.0304319	ror1	K05122	_
ENSDARG00000070050	74.6145	0.892453	0.333732	2.67416	0.0074916	0.130792	sfrp2	K02176	cellular_component:cytoplasm(GO:0005737);biological_process:embryo development(GO:0009790);cellular_component:plasma membrane(GO:0005886);molecular_function:Wnt-protein binding(GO:0017147);biological_process:vasculature development(GO:0001944);molecular_function:Wnt-activated receptor activity(GO:0042813);biological_process:brain development(GO:0007420);cellular_component:extracellular region(GO:…
ENSDARG00000055831	16.693	0.888541	0.342625	2.59334	0.009505	0.151238	si:dkey-182g1.6	_	_
ENSDARG00000092310	402.418	0.887998	0.261888	3.39076	0.000696992	0.027526	si:ch211-199g17.2	K19534	_
ENSDARG00000093019	30.9629	0.885195	0.342806	2.5822	0.00981723	0.154192	si:dkey-83k24.5	_	_
ENSDARG00000038561	11.614	0.883448	0.341601	2.5862	0.00970405	0.153119	klf6b	K09207	molecular_function:zinc ion binding(GO:0008270);molecular_function:nucleic acid binding(GO:0003676);cellular_component:intracellular(GO:0005622)
ENSDARG00000099645	104.64	0.883083	0.253481	3.48383	0.000494298	0.0220137	zgc:153184	K18615	_
ENSDARG00000104340	55.015	0.882199	0.315082	2.79991	0.00511174	0.101735	rspo1	K19471	biological_process:positive regulation of Wnt signaling pathway(GO:0030177);biological_process:angiogenesis(GO:0001525);biological_process:vascular endothelial growth factor receptor signaling pathway(GO:0048010);molecular_function:heparin binding(GO:0008201);cellular_component:Golgi apparatus(GO:0005794);cellular_component:extracellular region(GO:0005576);cellular_component:cytosol(GO:0005829)
ENSDARG00000068275	1382.4	0.882018	0.257025	3.43164	0.000599941	0.0252411	ptx3a	_	_
ENSDARG00000079892	62.3452	0.880025	0.289683	3.03788	0.00238246	0.0653338	si:dkey-183c2.4	K06821	molecular_function:receptor activity(GO:0004872);cellular_component:intracellular(GO:0005622);biological_process:signal transduction(GO:0007165);cellular_component:integral component of membrane(GO:0016021);biological_process:sprouting angiogenesis(GO:0002040)
ENSDARG00000100234	5.78536	0.877241	0.334665	2.62125	0.00876087	0.145075	BX511246.1	_	_
ENSDARG00000043740	18.8958	0.874723	0.341769	2.5594	0.0104854	0.160835	efcab11	_	molecular_function:calcium ion binding(GO:0005509)
ENSDARG00000098171	74.8123	0.871299	0.316422	2.7536	0.00589438	0.111464	zgc:162193	_	_
ENSDARG00000097470	56.1999	0.870686	0.291758	2.98427	0.00284254	0.0724902	FP015862.2	_	_
ENSDARG00000077690	15.9512	0.870298	0.338437	2.57153	0.0101252	0.157264	mb21d2	_	_
ENSDARG00000021265	38.6313	0.868829	0.334294	2.59899	0.00934975	0.150174	mybpc2b	K12558	_
ENSDARG00000090292	19.1711	0.868224	0.342094	2.53797	0.0111499	0.166616	ralyl	_	_
ENSDARG00000076371	57.7892	0.866733	0.316484	2.73863	0.00616954	0.114759	CABZ01080074.2	_	_
ENSDARG00000101817	4.93307	0.86258	0.323706	2.66471	0.00770559	0.133409	si:dkey-5i16.5	K09228	molecular_function:zinc ion binding(GO:0008270);molecular_function:nucleic acid binding(GO:0003676);cellular_component:intracellular(GO:0005622);molecular_function:binding(GO:0005488)
ENSDARG00000013174	4.0622	0.8608	0.315751	2.7262	0.0064068	NA	nkd3	K03213	biological_process:Kupffer's vesicle development(GO:0070121)
ENSDARG00000096700	9.54255	0.860282	0.339375	2.5349	0.011248	0.16756	FP565451.1	_	_
ENSDARG00000058818	57.9133	0.856943	0.316488	2.70766	0.00677593	0.122304	rbm38	_	molecular_function:nucleic acid binding(GO:0003676);molecular_function:nucleotide binding(GO:0000166)
ENSDARG00000089957	23.7151	0.854967	0.338811	2.52343	0.0116215	0.170153	lgi2a	K08821	_
ENSDARG00000087198	240.004	0.85458	0.256427	3.33264	0.00086025	0.031473	cthrc1a	_	cellular_component:collagen trimer(GO:0005581)
ENSDARG00000078801	23.1249	0.853327	0.318605	2.67833	0.00739911	0.130047	msantd1	_	_
ENSDARG00000045792	3.90165	0.853114	0.317823	2.68424	0.0072695	NA	si:dkey-106n21.1	K14611	_
ENSDARG00000103286	24.7395	0.850586	0.336649	2.52662	0.0115165	0.169249	kcnk4a	_	_
ENSDARG00000007697	20.6067	0.849273	0.339717	2.49994	0.0124213	0.178643	fabp7a	K08756	molecular_function:fatty acid binding(GO:0005504);biological_process:transport(GO:0006810);molecular_function:transporter activity(GO:0005215)
ENSDARG00000091994	10.2914	0.848733	0.342578	2.47749	0.013231	0.185503	znf1046	K09228	molecular_function:zinc ion binding(GO:0008270);molecular_function:nucleic acid binding(GO:0003676);cellular_component:intracellular(GO:0005622)
ENSDARG00000070668	19.7696	0.848622	0.341201	2.48716	0.0128767	0.183032	cd4-1	_	_
ENSDARG00000037174	8.98183	0.847867	0.335023	2.53077	0.0113813	0.168482	nek12	K08857	biological_process:protein phosphorylation(GO:0006468);molecular_function:ATP binding(GO:0005524);molecular_function:protein serine/threonine kinase activity(GO:0004674)
ENSDARG00000018516	184.991	0.847042	0.24031	3.52479	0.000423826	0.0199702	stk38b	K08790	biological_process:protein phosphorylation(GO:0006468);molecular_function:ATP binding(GO:0005524);molecular_function:protein serine/threonine kinase activity(GO:0004674)
ENSDARG00000102304	22.9394	0.846351	0.325053	2.60373	0.0092215	0.149148	CU682355.1	_	_
ENSDARG00000103028	83.7569	0.84565	0.300111	2.81779	0.00483554	0.0982968	CABZ01052487.1	_	_
ENSDARG00000042759	79.6199	0.843346	0.29354	2.87302	0.0040657	0.0885679	cnstb	K17581	_
ENSDARG00000032077	15.1765	0.841891	0.339913	2.47678	0.0132572	0.185503	BX323082.1	_	biological_process:metabolic process(GO:0008152);molecular_function:transferase activity, transferring acyl groups(GO:0016746);biological_process:regulation of cAMP metabolic process(GO:0030814);molecular_function:histamine receptor activity(GO:0004969);biological_process:regulation of synaptic transmission(GO:0050804);cellular_component:integral component of membrane(GO:0016021);biological_proce…
ENSDARG00000059883	395.077	0.839047	0.238822	3.51328	0.00044261	0.020487	trpv1	K05222	cellular_component:integral component of membrane(GO:0016021);molecular_function:ion channel activity(GO:0005216);biological_process:ion transport(GO:0006811);biological_process:transmembrane transport(GO:0055085)
ENSDARG00000009014	2185.61	0.838467	0.253193	3.31157	0.000927748	0.033315	col11a1b	K19721	_
ENSDARG00000092583	5.67023	0.83802	0.331281	2.52964	0.0114181	0.168494	si:dkey-16p19.5	K09228	molecular_function:zinc ion binding(GO:0008270);molecular_function:nucleic acid binding(GO:0003676);cellular_component:intracellular(GO:0005622)
ENSDARG00000089831	27.385	0.837459	0.342542	2.44483	0.0144919	0.197751	si:dkey-207m2.4	K12800	_
ENSDARG00000074163	13.0867	0.836311	0.342829	2.43944	0.0147101	0.19961	zgc:162879	K17199	molecular_function:GTP binding(GO:0005525);molecular_function:calcium ion binding(GO:0005509);biological_process:small GTPase mediated signal transduction(GO:0007264);cellular_component:perinuclear region of cytoplasm(GO:0048471);biological_process:protein transport(GO:0015031)
ENSDARG00000077120	50.6304	0.83551	0.305318	2.73652	0.00620925	0.115372	arid5a	_	cellular_component:intracellular(GO:0005622);molecular_function:DNA binding(GO:0003677)
ENSDARG00000102536	3.38937	0.834325	0.309036	2.69976	0.00693887	NA	zgc:174646	K09228	molecular_function:zinc ion binding(GO:0008270);molecular_function:nucleic acid binding(GO:0003676);cellular_component:intracellular(GO:0005622)
ENSDARG00000105033	16.4952	0.834177	0.336132	2.48169	0.013076	0.18448	BX897691.1	_	_
ENSDARG00000086586	22.8815	0.834083	0.342251	2.43705	0.0148076	0.2004	BX323854.3	_	_
ENSDARG00000022139	8.51043	0.833652	0.333599	2.49897	0.0124556	0.178985	ocstamp	_	cellular_component:integral component of membrane(GO:0016021)
ENSDARG00000090427	36.5873	0.833011	0.300099	2.77578	0.00550687	0.106861	EFNA4	K05462	_
ENSDARG00000090738	3.80758	0.832345	0.317108	2.6248	0.00867	NA	mylka	K00907	_
ENSDARG00000069961	238.967	0.832055	0.188873	4.40536	1.05606e-05	0.00148869	il21r.1	K05075	_
ENSDARG00000016505	190.798	0.831389	0.286933	2.8975	0.00376152	0.0849804	apbb1ip	K17704	cellular_component:cytoskeleton(GO:0005856);cellular_component:cytoplasm(GO:0005737);biological_process:signal transduction(GO:0007165);molecular_function:phospholipid binding(GO:0005543);cellular_component:plasma membrane(GO:0005886)
ENSDARG00000040741	10.8346	0.83083	0.339265	2.44891	0.0143288	0.196411	kcnab1b	K04882	_
ENSDARG00000058045	86.2538	0.83022	0.248601	3.33957	0.000839085	0.030912	tlr21	K18808	biological_process:pathogen-associated molecular pattern dependent induction by symbiont of host innate immune response(GO:0052033);biological_process:signal transduction(GO:0007165)
ENSDARG00000087328	8.07624	0.829654	0.340566	2.4361	0.0148464	0.200502	U4	K11414	_
ENSDARG00000101942	249.116	0.82961	0.277729	2.98712	0.00281622	0.0723308	si:dkey-260j18.2	_	_
ENSDARG00000009336	324.907	0.82888	0.27198	3.04757	0.00230698	0.0641928	aif1l	K18617	molecular_function:calcium ion binding(GO:0005509)
ENSDARG00000086616	124.539	0.825776	0.279536	2.9541	0.00313584	0.0758696	cabz01093075.1	_	_
ENSDARG00000021255	27.0068	0.824425	0.341526	2.41394	0.0157809	0.206739	arhgap22	_	_
ENSDARG00000076010	232.642	0.822834	0.254348	3.23507	0.00121614	0.041322	twist1b	K09069	biological_process:dorsal/ventral pattern formation(GO:0009953);biological_process:regulation of bone mineralization(GO:0030500)
ENSDARG00000102890	3.5895	0.821312	0.305995	2.68407	0.00727318	NA	clrn1	_	_
ENSDARG00000103305	8.74236	0.820462	0.337763	2.42911	0.0151361	0.202332	P2RY14	K04299	_
ENSDARG00000021115	52.3766	0.82037	0.269141	3.0481	0.00230294	0.0641928	spata6	_	_
ENSDARG00000038095	107.392	0.817577	0.234476	3.48682	0.000488795	0.0219088	socs1a	K04694	biological_process:retina morphogenesis in camera-type eye(GO:0060042);biological_process:embryonic hemopoiesis(GO:0035162);biological_process:negative regulation of JAK-STAT cascade(GO:0046426)
ENSDARG00000013022	60.5979	0.815043	0.303768	2.68311	0.00729405	0.128927	si:ch211-59h6.1	_	_
ENSDARG00000044406	30.3871	0.81423	0.337031	2.41589	0.0156968	0.206271	lurap1	_	_
ENSDARG00000007358	40.6011	0.811556	0.342489	2.36958	0.0178081	0.222948	cxcr3.1	K04188	biological_process:chemotaxis(GO:0006935);biological_process:positive regulation of cytosolic calcium ion concentration(GO:0007204);molecular_function:C-X-C chemokine receptor activity(GO:0016494);biological_process:G-protein coupled receptor signaling pathway(GO:0007186);cellular_component:integral component of membrane(GO:0016021)
ENSDARG00000094345	9.35643	0.81062	0.338963	2.39147	0.0167809	0.215926	si:dkey-261l7.2	K09193	_
ENSDARG00000075600	12.1238	0.809672	0.342705	2.3626	0.0181475	0.22573	si:dkeyp-41f9.3	_	_
ENSDARG00000069390	12.8821	0.809121	0.335427	2.41222	0.0158559	0.207418	itga2.1	K06481	_
ENSDARG00000058820	38.8382	0.80577	0.317256	2.53981	0.0110912	0.166305	bin1b	K12562	cellular_component:cytoplasm(GO:0005737);biological_process:cardiac muscle contraction(GO:0060048)
ENSDARG00000059308	103.368	0.804522	0.25806	3.11758	0.00182341	0.054374	golt1bb	_	biological_process:vesicle-mediated transport(GO:0016192)
ENSDARG00000074071	4.62574	0.804489	0.329481	2.44169	0.0146188	NA	zgc:123335	_	_
ENSDARG00000078419	1141.33	0.803418	0.26442	3.03842	0.00237825	0.0653233	filip1a	_	_
ENSDARG00000007477	629.19	0.801208	0.221351	3.61963	0.000295028	0.015925	fbxo8	K10294	molecular_function:ARF guanyl-nucleotide exchange factor activity(GO:0005086);biological_process:regulation of ARF protein signal transduction(GO:0032012);cellular_component:cell junction(GO:0030054);biological_process:vesicle-mediated transport(GO:0016192);biological_process:regulation of catalytic activity(GO:0050790);cellular_component:nucleus(GO:0005634);cellular_component:trans-Golgi network…
ENSDARG00000098222	64.524	0.798967	0.335742	2.37971	0.0173264	0.220057	ccbl2	K00816	_
ENSDARG00000077327	18.1391	0.797106	0.334035	2.38629	0.0170193	0.217848	ano11	_	_
ENSDARG00000100594	52.1285	0.796414	0.326263	2.44102	0.0146458	0.199077	sez6l	_	_
ENSDARG00000045932	31.1022	0.796179	0.331976	2.39831	0.0164711	0.212956	cpeb1a	K02602	molecular_function:nucleic acid binding(GO:0003676);molecular_function:nucleotide binding(GO:0000166)
ENSDARG00000075147	7.02402	0.795951	0.339585	2.34389	0.0190838	0.233175	lrrc38a	_	_
ENSDARG00000043923	14.1008	0.795549	0.342499	2.32277	0.0201912	0.240001	sox9b	K18435	biological_process:pancreas development(GO:0031016);biological_process:embryonic pectoral fin morphogenesis(GO:0035118);biological_process:retina development in camera-type eye(GO:0060041);biological_process:melanocyte differentiation(GO:0030318);biological_process:iridophore differentiation(GO:0050935);biological_process:otic placode formation(GO:0043049);biological_process:cartilage development…
ENSDARG00000104868	3.74879	0.794163	0.313813	2.53069	0.0113839	NA	KCNT1 (1 of many)	K04946	_
ENSDARG00000103109	326.32	0.793377	0.285937	2.77465	0.00552607	0.10699	chl1b	K06758	_
ENSDARG00000056122	356.346	0.792816	0.169732	4.671	2.99732e-06	0.000532555	gdi1	K17255	biological_process:protein transport(GO:0015031);molecular_function:Rab GDP-dissociation inhibitor activity(GO:0005093)
ENSDARG00000078285	104.037	0.79159	0.238004	3.32596	0.000881156	0.0319106	pik3ap1	K12230	_
ENSDARG00000078657	25.624	0.791453	0.335058	2.36214	0.0181698	0.22573	FNDC10	_	_
ENSDARG00000022689	61.1178	0.790605	0.317529	2.48987	0.012779	0.18225	itgb1b.2	K05719	molecular_function:receptor activity(GO:0004872);biological_process:cell-matrix adhesion(GO:0007160);biological_process:integrin-mediated signaling pathway(GO:0007229);biological_process:multicellular organismal development(GO:0007275);cellular_component:integrin complex(GO:0008305)
ENSDARG00000099331	72.4832	0.790469	0.262763	3.00829	0.00262719	0.0690632	CABZ01064859.1	K12473	_
ENSDARG00000041723	112.049	0.790213	0.32702	2.41641	0.0156745	0.206271	zgc:55461	K07375	cellular_component:microtubule(GO:0005874);biological_process:protein polymerization(GO:0051258);;biological_process:microtubule-based process(GO:0007017);molecular_function:GTPase activity(GO:0003924);molecular_function:structural constituent of cytoskeleton(GO:0005200);cellular_component:cytoplasm(GO:0005737);molecular_function:GTP binding(GO:0005525)
ENSDARG00000052705	47.1168	0.788724	0.311266	2.53392	0.0112794	0.167656	pkp1b	K10387	_
ENSDARG00000026972	4.0215	0.788336	0.312628	2.52164	0.011681	NA	si:ch211-119o8.6	_	molecular_function:zinc ion binding(GO:0008270);molecular_function:nucleic acid binding(GO:0003676);cellular_component:intracellular(GO:0005622)
ENSDARG00000101946	2.70387	0.787407	0.290742	2.70827	0.00676359	NA	si:dkey-92j16.2	K09228	molecular_function:zinc ion binding(GO:0008270);molecular_function:nucleic acid binding(GO:0003676);cellular_component:intracellular(GO:0005622)
ENSDARG00000062967	11.7577	0.78298	0.339714	2.30482	0.0211764	0.24733	kcng4a	K04903	_
ENSDARG00000103102	7.3646	0.781822	0.341088	2.29214	0.0218975	0.251858	FQ378018.1	_	_
ENSDARG00000077840	12.6327	0.781794	0.342809	2.28055	0.0225751	0.255993	meis2b	K16670	molecular_function:sequence-specific DNA binding transcription factor activity(GO:0003700);molecular_function:sequence-specific DNA binding(GO:0043565);cellular_component:nucleus(GO:0005634);biological_process:regulation of transcription, DNA-templated(GO:0006355)
ENSDARG00000062109	32.8415	0.780637	0.313258	2.49199	0.0127029	0.181926	shdb	_	_
ENSDARG00000004049	19.1799	0.780543	0.335978	2.3232	0.0201684	0.240001	marcksa	K12561	_
ENSDARG00000093672	44.5373	0.77993	0.289095	2.69783	0.00697924	0.125241	zgc:171435	K09228	molecular_function:zinc ion binding(GO:0008270);molecular_function:nucleic acid binding(GO:0003676);cellular_component:intracellular(GO:0005622)
ENSDARG00000061710	93.1099	0.779856	0.261328	2.9842	0.00284317	0.0724902	map3k8	K04415	_
ENSDARG00000018846	16.5355	0.778441	0.333372	2.33505	0.0195408	0.235055	dgat2	K11160	biological_process:glycerol metabolic process(GO:0006071);cellular_component:endoplasmic reticulum membrane(GO:0005789);biological_process:lipid metabolic process(GO:0006629);molecular_function:diacylglycerol O-acyltransferase activity(GO:0004144);cellular_component:integral component of membrane(GO:0016021)
ENSDARG00000003965	5.86207	0.776647	0.327212	2.37353	0.017619	0.221978	tlx1	K09340	molecular_function:sequence-specific DNA binding transcription factor activity(GO:0003700);molecular_function:sequence-specific DNA binding(GO:0043565);cellular_component:nucleus(GO:0005634);biological_process:regulation of transcription, DNA-templated(GO:0006355)
ENSDARG00000057887	6.64191	0.776092	0.318523	2.43654	0.0148287	0.200422	nts	K05235	_
ENSDARG00000103788	3.97292	0.77572	0.319786	2.42575	0.015277	NA	AL645792.2	_	_
ENSDARG00000062165	11.4755	0.77545	0.342843	2.26182	0.0237083	0.262422	tub	_	_
ENSDARG00000003061	548.921	0.774753	0.179	4.32824	1.50306e-05	0.00183126	cd276	K06746	cellular_component:integral component of membrane(GO:0016021)
ENSDARG00000079372	39.6769	0.773676	0.342848	2.25661	0.0240322	0.264632	si:ch211-264f5.6	K06499	_
ENSDARG00000099352	22.1959	0.773544	0.323495	2.3912	0.0167932	0.215926	si:rp71-62i8.1	_	_
ENSDARG00000055342	29.3977	0.773388	0.307118	2.51821	0.0117953	0.172156	slc16a13	K08189	_
ENSDARG00000060962	80.3582	0.773388	0.274075	2.82182	0.00477526	0.0976638	btr04	K12015	molecular_function:metal ion binding(GO:0046872);molecular_function:zinc ion binding(GO:0008270)
ENSDARG00000060235	27.4201	0.773003	0.331895	2.32906	0.0198561	0.237341	mst1ra	K05100	_
ENSDARG00000100152	5.30726	0.7714	0.284566	2.71079	0.00671223	0.121282	CABZ01067761.1	_	_
ENSDARG00000070214	10.592	0.770611	0.342219	2.25181	0.0243346	0.266851	slc41a1	K15122	_
ENSDARG00000024325	103.995	0.770532	0.244605	3.15011	0.00163211	0.0507452	col4a3bpa	K08283	molecular_function:ceramide binding(GO:0097001);biological_process:muscle organ development(GO:0007517);cellular_component:Golgi apparatus(GO:0005794);molecular_function:phospholipid binding(GO:0005543);biological_process:ER to Golgi ceramide transport(GO:0035621);molecular_function:ceramide transporter activity(GO:0035620);cellular_component:endoplasmic reticulum(GO:0005783)
ENSDARG00000040295	1452.73	0.769307	0.336429	2.28668	0.0222143	0.25396	apoeb	K04524	biological_process:lipid transport(GO:0006869);cellular_component:extracellular region(GO:0005576);biological_process:lipoprotein metabolic process(GO:0042157);molecular_function:lipid binding(GO:0008289)
ENSDARG00000074244	355.525	0.769205	0.224755	3.42241	0.000620677	0.0257852	arhgef10lb	K16727	_
ENSDARG00000031981	52.6501	0.768705	0.269213	2.85537	0.00429861	0.0916517	pcbd1	K01724	molecular_function:4-alpha-hydroxytetrahydrobiopterin dehydratase activity(GO:0008124);biological_process:tetrahydrobiopterin biosynthetic process(GO:0006729)
ENSDARG00000076586	174.738	0.76781	0.28817	2.66443	0.00771185	0.133409	csf2rb	K04738	_
ENSDARG00000077174	204.676	0.766409	0.237574	3.22598	0.00125543	0.0422904	QSOX2	K10758	_
ENSDARG00000093350	8.57438	0.76593	0.32276	2.37307	0.0176411	0.221978	si:dkey-58f10.7	_	_
ENSDARG00000039238	2.6037	0.764573	0.288307	2.65194	0.00800299	NA	cacng4a	_	_
ENSDARG00000101782	11.0369	0.764049	0.3406	2.24324	0.024881	0.270764	CR388132.3	K09228	_
ENSDARG00000069843	82.6868	0.763887	0.276388	2.76382	0.00571282	0.109317	kctd12.1	_	biological_process:regulation of dendrite morphogenesis(GO:0048814);biological_process:protein homooligomerization(GO:0051260);biological_process:habenula development(GO:0021986)
ENSDARG00000062630	14.4733	0.763518	0.341264	2.23733	0.0252651	0.273097	dnah9l	_	_
ENSDARG00000061417	61.4059	0.763214	0.342581	2.22783	0.0258916	0.277408	nub1	_	_
ENSDARG00000091972	108.625	0.763065	0.279132	2.73371	0.0062625	0.115982	si:dkey-58f10.7	_	_
ENSDARG00000100201	3.70614	0.762144	0.30772	2.47674	0.0132588	NA	BX663505.2	K09228	molecular_function:zinc ion binding(GO:0008270);molecular_function:nucleic acid binding(GO:0003676);cellular_component:intracellular(GO:0005622)
ENSDARG00000097702	9.8954	0.761627	0.342456	2.22401	0.0261475	0.278401	si:ch1073-66l23.1	_	molecular_function:zinc ion binding(GO:0008270)
ENSDARG00000074656	1509.72	0.760777	0.306118	2.48524	0.0129465	0.18326	ctss2.1	K01368	molecular_function:cysteine-type peptidase activity(GO:0008234);biological_process:proteolysis(GO:0006508)
ENSDARG00000094428	65.2219	0.75983	0.271701	2.79656	0.00516494	0.102202	si:dkey-31f5.8	_	_
ENSDARG00000100842	3.43194	0.759765	0.312247	2.43322	0.0149654	NA	si:ch211-223a21.4	K09228	molecular_function:zinc ion binding(GO:0008270);molecular_function:nucleic acid binding(GO:0003676);cellular_component:intracellular(GO:0005622)
ENSDARG00000013477	101.52	0.759563	0.319436	2.37783	0.0174151	0.22069	gata1a	K09182	molecular_function:double-stranded DNA binding(GO:0003690);biological_process:regulation of myeloid cell differentiation(GO:0045637);molecular_function:zinc ion binding(GO:0008270);biological_process:definitive hemopoiesis(GO:0060216);biological_process:positive regulation of transcription from RNA polymerase II promoter(GO:0045944);biological_process:monocyte differentiation(GO:0030224);biologic…
ENSDARG00000088882	4.72878	0.758063	0.320031	2.36872	0.0178499	NA	si:ch211-149b19.2	_	_
ENSDARG00000103177	4.81272	0.757835	0.332077	2.28211	0.022483	NA	BX571760.2	K09228	molecular_function:zinc ion binding(GO:0008270);molecular_function:nucleic acid binding(GO:0003676);cellular_component:intracellular(GO:0005622)
ENSDARG00000021172	39.3031	0.757377	0.327975	2.30926	0.0209294	0.246133	cyp2ad2	K17852	molecular_function:heme binding(GO:0020037);molecular_function:oxidoreductase activity, acting on paired donors, with incorporation or reduction of molecular oxygen, reduced flavin or flavoprotein as one donor, and incorporation of one atom of oxygen(GO:0016712);molecular_function:iron ion binding(GO:0005506);molecular_function:electron carrier activity(GO:0009055);biological_process:oxidation-re…
ENSDARG00000075261	1211.59	0.756512	0.183095	4.13181	3.59916e-05	0.00368736	timp2b	_	cellular_component:extracellular region(GO:0005576);molecular_function:metalloendopeptidase inhibitor activity(GO:0008191)
ENSDARG00000078011	18.5145	0.756323	0.340782	2.21938	0.026461	0.279817	NAV1 (1 of many)	K16776	_
ENSDARG00000079876	5.56946	0.755043	0.317993	2.3744	0.0175775	0.221978	C2CD4C (1 of many)	_	_
ENSDARG00000079891	23.0513	0.754605	0.336512	2.24243	0.0249334	0.270764	dnajc6	K09526	_
ENSDARG00000027310	408.949	0.754441	0.260874	2.89197	0.0038283	0.0860478	lsp1	K14957	_
ENSDARG00000037843	52.6153	0.753764	0.315953	2.38568	0.0170474	0.217974	tor4aa	_	biological_process:chaperone mediated protein folding requiring cofactor(GO:0051085);molecular_function:ATP binding(GO:0005524);cellular_component:integral component of membrane(GO:0016021);molecular_function:nucleoside-triphosphatase activity(GO:0017111)
ENSDARG00000078125	43.5085	0.753622	0.321036	2.34747	0.0189014	0.231444	rusc1	_	_
ENSDARG00000100313	11.5878	0.753594	0.342373	2.20109	0.0277296	0.287976	pip5k1cb	K00889	_
ENSDARG00000105003	10.3717	0.75253	0.335697	2.24169	0.0249814	0.271061	scn1bb	K04845	molecular_function:sodium channel regulator activity(GO:0017080);biological_process:cell adhesion(GO:0007155);cellular_component:voltage-gated sodium channel complex(GO:0001518);cellular_component:myelin sheath(GO:0043209);molecular_function:voltage-gated sodium channel activity(GO:0005248);cellular_component:neuronal cell body(GO:0043025);biological_process:sodium ion transport(GO:0006814)
ENSDARG00000100315	26.6232	0.749186	0.342649	2.18646	0.0287823	0.294846	slc15a1a	K14206	_
ENSDARG00000071261	49.4193	0.747645	0.308137	2.42634	0.0152521	0.202656	BX248496.1	_	_
ENSDARG00000105529	37.5939	0.746481	0.307208	2.42989	0.0151034	0.202328	vgf	_	_
ENSDARG00000105696	29.2216	0.744818	0.311498	2.39109	0.0167986	0.215926	CABZ01021433.1	K09228	_
ENSDARG00000086215	33.9868	0.744748	0.336397	2.21389	0.0268361	0.28219	gpr156	K04617	_
ENSDARG00000061439	302.643	0.744585	0.225709	3.29888	0.000970731	0.0345673	ugt5c3	_	molecular_function:transferase activity, transferring hexosyl groups(GO:0016758);biological_process:metabolic process(GO:0008152)
ENSDARG00000098889	45.4329	0.743182	0.296141	2.50955	0.0120885	0.175483	si:zfos-128g4.2	_	_
ENSDARG00000100972	17.92	0.742859	0.332851	2.2318	0.0256279	0.276318	myh11b	K10352	_
ENSDARG00000089441	927.51	0.742148	0.263515	2.81634	0.00485745	0.0985178	si:ch211-105c13.3	_	_
ENSDARG00000054251	81.8994	0.742086	0.295092	2.51476	0.0119113	0.173354	pqlc3	_	_
ENSDARG00000060860	46.3903	0.742059	0.299821	2.47501	0.0133233	0.186275	pstpip1a	K12804	_
ENSDARG00000044318	107.611	0.741272	0.268045	2.76547	0.00568401	0.109216	itgb7	_	_
ENSDARG00000099048	6.57319	0.740467	0.340918	2.17198	0.0298573	0.301347	znf1070	K09228	molecular_function:zinc ion binding(GO:0008270);molecular_function:nucleic acid binding(GO:0003676);cellular_component:intracellular(GO:0005622)
ENSDARG00000053744	22.7027	0.737804	0.342333	2.15522	0.0311443	0.308076	dcdc2b	_	biological_process:intracellular signal transduction(GO:0035556)
ENSDARG00000089404	50.0526	0.736824	0.30097	2.44816	0.0143588	0.196563	si:dkey-24p1.7	_	_
ENSDARG00000094994	2.42973	0.735967	0.28519	2.58062	0.00986243	NA	si:dkey-106c17.2	_	_
ENSDARG00000091618	60.829	0.735718	0.317716	2.31565	0.0205776	0.242733	CABZ01080009.1	K04646	_
ENSDARG00000019128	414.222	0.735674	0.28569	2.57508	0.0100217	0.156391	tpm4b	K10375	_
ENSDARG00000069867	28.5713	0.735647	0.339194	2.16881	0.0300973	0.302873	fam188b2	_	_
ENSDARG00000030106	34.8881	0.735359	0.310664	2.36705	0.0179303	0.223951	stmn4	_	biological_process:regulation of microtubule polymerization or depolymerization(GO:0031110);cellular_component:collagen trimer(GO:0005581);biological_process:hemopoiesis(GO:0030097)
ENSDARG00000099527	178.95	0.734473	0.288307	2.54754	0.0108487	0.164339	nkiras1	K17197	biological_process:small GTPase mediated signal transduction(GO:0007264);;molecular_function:GTPase activity(GO:0003924);cellular_component:cytoplasm(GO:0005737);cellular_component:membrane(GO:0016020);molecular_function:GTP binding(GO:0005525)
ENSDARG00000071636	180.288	0.732443	0.261629	2.79954	0.00511747	0.101735	BX511034.2	_	_
ENSDARG00000035506	388.402	0.731663	0.208045	3.51686	0.000436691	0.0203515	entpd2a.1	K01509	molecular_function:hydrolase activity(GO:0016787);biological_process:response to copper ion(GO:0046688);biological_process:response to ethanol(GO:0045471)
ENSDARG00000077130	86.2771	0.730868	0.272035	2.68667	0.00721692	0.127985	bcl10	K07368	_
ENSDARG00000101372	23.5759	0.730362	0.319494	2.28599	0.0222547	0.254252	CR352258.1	K09228	molecular_function:zinc ion binding(GO:0008270);molecular_function:nucleic acid binding(GO:0003676);cellular_component:intracellular(GO:0005622);molecular_function:binding(GO:0005488)
ENSDARG00000096063	2.34224	0.729923	0.284598	2.56476	0.0103249	NA	si:dkey-191j3.1	_	_
ENSDARG00000086490	97.0166	0.729739	0.245495	2.97252	0.00295367	0.0740681	si:dkey-92f12.2	K19347	_
ENSDARG00000030839	28.3296	0.729224	0.315027	2.3148	0.020624	0.242945	tescb	K17612	molecular_function:calcium ion binding(GO:0005509)
ENSDARG00000045548	178.119	0.727517	0.29973	2.42724	0.0152141	0.202656	lepb	K05424	_
ENSDARG00000055874	13.0145	0.727372	0.340678	2.13507	0.0327553	0.317813	cpe	K01294	biological_process:proteolysis(GO:0006508);molecular_function:metallocarboxypeptidase activity(GO:0004181);molecular_function:zinc ion binding(GO:0008270)
ENSDARG00000061773	15.5348	0.727083	0.332265	2.18826	0.0286503	0.294391	neurl1ab	K01931	molecular_function:zinc ion binding(GO:0008270)
ENSDARG00000099412	23.2584	0.726474	0.323862	2.24316	0.0248866	0.270764	bcan	K06795	molecular_function:carbohydrate binding(GO:0030246);biological_process:cell adhesion(GO:0007155);molecular_function:hyaluronic acid binding(GO:0005540)
ENSDARG00000075825	27.4949	0.725907	0.320245	2.26672	0.0234072	0.260719	dlec1	_	_
ENSDARG00000014907	3401.84	0.725057	0.179136	4.04754	5.17598e-05	0.00462914	htra1b	K08784	molecular_function:serine-type endopeptidase activity(GO:0004252);biological_process:regulation of cell growth(GO:0001558);cellular_component:extracellular region(GO:0005576);biological_process:proteolysis(GO:0006508);cellular_component:cytosol(GO:0005829);molecular_function:insulin-like growth factor binding(GO:0005520)
ENSDARG00000089642	5.04818	0.724961	0.327491	2.21368	0.0268508	0.28219	BX649497.1	K09228	molecular_function:zinc ion binding(GO:0008270);molecular_function:nucleic acid binding(GO:0003676);cellular_component:intracellular(GO:0005622)
ENSDARG00000102706	1261.02	0.724007	0.339296	2.13385	0.0328552	0.318415	BX511128.3	_	_
ENSDARG00000104419	50.577	0.721868	0.342847	2.10551	0.0352469	0.331461	podxl2	K06818	_
ENSDARG00000004836	265.59	0.721802	0.202465	3.56506	0.000363769	0.0183033	dnajc5ab	K09525	_
ENSDARG00000071437	259.027	0.721575	0.261294	2.76154	0.00575293	0.109885	ptprc	K06478	_
ENSDARG00000040249	9.57087	0.719604	0.341352	2.1081	0.035022	0.330953	tlr18	_	biological_process:toll-like receptor signaling pathway(GO:0002224);biological_process:inflammatory response(GO:0006954);molecular_function:transmembrane signaling receptor activity(GO:0004888);cellular_component:integral component of membrane(GO:0016021)
ENSDARG00000052923	13.8751	0.71935	0.341652	2.10551	0.0352472	0.331461	zgc:113162	_	molecular_function:protein kinase activity(GO:0004672);biological_process:protein phosphorylation(GO:0006468);molecular_function:ATP binding(GO:0005524)
ENSDARG00000103466	273.252	0.719292	0.253291	2.83978	0.00451447	0.0945129	ccl35.1	_	cellular_component:extracellular region(GO:0005576);molecular_function:chemokine activity(GO:0008009);biological_process:immune response(GO:0006955)
ENSDARG00000104330	11.409	0.719019	0.342627	2.09855	0.0358569	0.334579	CU694219.1	K17307	biological_process:embryonic medial fin morphogenesis(GO:0035122);biological_process:mesenchymal cell migration(GO:0090497);biological_process:skin morphogenesis(GO:0043589);molecular_function:calcium ion binding(GO:0005509);biological_process:heart development(GO:0007507);cellular_component:proteinaceous extracellular matrix(GO:0005578);biological_process:extracellular matrix organization(GO:003…
ENSDARG00000032929	6.0694	0.71808	0.330799	2.17075	0.0299503	0.302107	cryba1l1	_	_
ENSDARG00000104339	109.07	0.717647	0.244292	2.93767	0.00330693	0.0780839	SMARCA4 (1 of many)	K11647	_
ENSDARG00000035198	109.457	0.716938	0.257802	2.78097	0.00541973	0.106014	gcnt4a	K09663	_
ENSDARG00000042336	16.4024	0.716569	0.339292	2.11195	0.0346906	0.328934	impdh1a	K00088	biological_process:oxidation-reduction process(GO:0055114);molecular_function:metal ion binding(GO:0046872);molecular_function:nucleotide binding(GO:0000166);biological_process:GMP biosynthetic process(GO:0006177);cellular_component:cytoplasm(GO:0005737);molecular_function:IMP dehydrogenase activity(GO:0003938);cellular_component:nucleus(GO:0005634)
ENSDARG00000104704	2.29613	0.716275	0.282863	2.53223	0.011334	NA	si:ch211-271g18.1	K12800	_
ENSDARG00000090108	15.3237	0.716013	0.341682	2.09555	0.0361217	0.335582	si:ch1073-174d20.1	_	_
ENSDARG00000078859	135.762	0.715903	0.288355	2.48271	0.0130386	0.184105	g0s2	_	_
ENSDARG00000054748	152.602	0.715579	0.340558	2.10119	0.035624	0.333868	cuedc1b	_	_
ENSDARG00000037517	286.686	0.71553	0.267208	2.6778	0.00741066	0.130047	slc35c2	K15280	biological_process:transmembrane transport(GO:0055085);cellular_component:integral component of membrane(GO:0016021)
ENSDARG00000006878	62.5584	0.715241	0.266775	2.68106	0.00733894	0.129327	phf21aa	_	_
ENSDARG00000104687	66.4617	0.715154	0.323419	2.21123	0.02702	0.28327	slc16a9b	_	biological_process:transmembrane transport(GO:0055085);cellular_component:integral component of membrane(GO:0016021)
ENSDARG00000093405	24.4227	0.714804	0.327027	2.18576	0.028833	0.294846	casp6	K04396	biological_process:apoptotic process(GO:0006915);cellular_component:cytoplasm(GO:0005737);biological_process:proteolysis(GO:0006508);molecular_function:cysteine-type endopeptidase activity(GO:0004197)
ENSDARG00000010758	23.8069	0.714336	0.341998	2.08871	0.0367335	0.33905	capn12	K01367	_
ENSDARG00000090638	51.2627	0.714287	0.342434	2.08591	0.0369865	0.340181	gp9	K06263	_
ENSDARG00000042000	22.6459	0.713068	0.332566	2.14414	0.0320214	0.314082	si:ch211-63o20.7	_	_
ENSDARG00000059933	2509.97	0.712886	0.21864	3.26055	0.00111196	0.0387252	plpp3	K01080	cellular_component:membrane(GO:0016020);molecular_function:catalytic activity(GO:0003824)
ENSDARG00000031506	107.39	0.712753	0.264174	2.69805	0.00697476	0.125241	flvcr2b	K08220	biological_process:transmembrane transport(GO:0055085);cellular_component:integral component of membrane(GO:0016021)
ENSDARG00000100065	6.83078	0.712441	0.339796	2.09668	0.0360222	0.335023	BX004770.2	_	_
ENSDARG00000074846	113.432	0.712001	0.234982	3.03002	0.0024454	0.0663136	si:dkeyp-68b7.12	_	_
ENSDARG00000043260	15.6485	0.711484	0.336817	2.11238	0.0346539	0.328933	xylb	K00854	molecular_function:phosphotransferase activity, alcohol group as acceptor(GO:0016773);biological_process:carbohydrate metabolic process(GO:0005975)
ENSDARG00000103579	28.089	0.711188	0.313377	2.26943	0.0232422	0.259452	FO704584.2	K09228	biological_process:metabolic process(GO:0008152);molecular_function:transferase activity, transferring acyl groups(GO:0016746);biological_process:regulation of cAMP metabolic process(GO:0030814);molecular_function:histamine receptor activity(GO:0004969);biological_process:regulation of synaptic transmission(GO:0050804);cellular_component:integral component of membrane(GO:0016021);biological_proce…
ENSDARG00000096867	6.89876	0.711072	0.329247	2.15969	0.0307966	0.306296	clmn	_	_
ENSDARG00000098610	10.7042	0.710956	0.336657	2.11181	0.0347024	0.328934	si:dkey-8o9.2	K12800	_
ENSDARG00000076800	8.97707	0.710775	0.342077	2.07782	0.0377258	0.343235	tnfrsf18	K05154	cellular_component:integral component of plasma membrane(GO:0005887)
ENSDARG00000030723	173.628	0.710109	0.266254	2.66704	0.0076523	0.132918	cldn11b	K06087	cellular_component:bicellular tight junction(GO:0005923);molecular_function:structural molecule activity(GO:0005198);cellular_component:plasma membrane(GO:0005886);cellular_component:integral component of membrane(GO:0016021)
ENSDARG00000075580	8.83324	0.708215	0.337683	2.09728	0.0359692	0.335023	lrch2	_	_
ENSDARG00000077768	79.6365	0.707045	0.256273	2.75896	0.00579864	0.110511	malt1	K07369	_
ENSDARG00000013056	43.4789	0.705773	0.331778	2.12725	0.0333997	0.322045	itpk1a	K00913	_
ENSDARG00000032708	45.1213	0.705629	0.299419	2.35666	0.0184399	0.228086	arl4cb	K07945	molecular_function:GTP binding(GO:0005525);cellular_component:intracellular(GO:0005622);biological_process:small GTPase mediated signal transduction(GO:0007264)
ENSDARG00000036501	11.6153	0.705288	0.342818	2.05732	0.0396553	0.353766	rab39bb	K07925	molecular_function:GTP binding(GO:0005525);biological_process:small GTPase mediated signal transduction(GO:0007264);biological_process:protein transport(GO:0015031)
ENSDARG00000042988	105.072	0.70518	0.272905	2.58398	0.00976676	0.153682	slc24a2	K13750	biological_process:transmembrane transport(GO:0055085);cellular_component:integral component of membrane(GO:0016021)
ENSDARG00000070536	6.89166	0.70362	0.33406	2.10627	0.0351808	0.331461	creb5b	K09047	_
ENSDARG00000104407	18.9082	0.701654	0.33201	2.11335	0.0345705	0.328324	BX649453.3	K09228	_
ENSDARG00000008912	43.9471	0.700693	0.309232	2.26591	0.0234567	0.260876	slc8a2a	K05849	molecular_function:calcium:sodium antiporter activity(GO:0005432);biological_process:calcium ion transport(GO:0006816);biological_process:transmembrane transport(GO:0055085);cellular_component:integral component of membrane(GO:0016021);biological_process:cell communication(GO:0007154)
ENSDARG00000095015	10.8663	0.700621	0.336415	2.08261	0.0372869	0.341204	BX571955.2	_	_
ENSDARG00000055731	264.455	0.700308	0.182243	3.84271	0.000121685	0.00906368	si:dkeyp-69e1.8	_	molecular_function:GTP binding(GO:0005525)
ENSDARG00000101755	34.3907	0.699809	0.33321	2.10021	0.0357107	0.334014	prkar1ab	K04739	biological_process:regulation of protein phosphorylation(GO:0001932);biological_process:signal transduction(GO:0007165);molecular_function:cAMP-dependent protein kinase regulator activity(GO:0008603);cellular_component:cAMP-dependent protein kinase complex(GO:0005952)
ENSDARG00000059049	708.221	0.699281	0.281462	2.48446	0.0129749	0.183358	zgc:174904	_	molecular_function:carbohydrate binding(GO:0030246)
ENSDARG00000062494	79.0733	0.699273	0.29746	2.35081	0.0187325	0.230534	OLFML1	_	biological_process:metabolic process(GO:0008152);molecular_function:transferase activity, transferring acyl groups(GO:0016746);biological_process:regulation of cAMP metabolic process(GO:0030814);molecular_function:histamine receptor activity(GO:0004969);biological_process:regulation of synaptic transmission(GO:0050804);cellular_component:integral component of membrane(GO:0016021);biological_proce…
ENSDARG00000101229	2.73848	0.698778	0.294191	2.37525	0.0175369	NA	CR792418.3	K09228	molecular_function:zinc ion binding(GO:0008270);molecular_function:nucleic acid binding(GO:0003676);cellular_component:intracellular(GO:0005622)
ENSDARG00000002794	17.0931	0.698685	0.331271	2.1091	0.0349358	0.330504	RNF14 (1 of many)	K11971	biological_process:metabolic process(GO:0008152);molecular_function:transferase activity, transferring acyl groups(GO:0016746);biological_process:regulation of cAMP metabolic process(GO:0030814);molecular_function:histamine receptor activity(GO:0004969);biological_process:regulation of synaptic transmission(GO:0050804);cellular_component:integral component of membrane(GO:0016021);biological_proce…
ENSDARG00000078741	79.351	0.698644	0.260047	2.68661	0.00721822	0.127985	FRMD1	_	cellular_component:cytoskeleton(GO:0005856)
ENSDARG00000033251	16.3593	0.69864	0.340572	2.05137	0.0402308	0.357535	osbpl3a	_	molecular_function:phospholipid binding(GO:0005543);biological_process:lipid transport(GO:0006869)
ENSDARG00000079502	48.5151	0.698045	0.29814	2.34133	0.0192149	0.233773	gal3st2	K09675	_
ENSDARG00000092749	3.80061	0.696839	0.276904	2.51654	0.0118514	NA	si:ch211-133n4.12	_	_
ENSDARG00000001939	74.535	0.69662	0.255648	2.72492	0.00643166	0.117331	b3gat3	K10158	molecular_function:galactosylgalactosylxylosylprotein 3-beta-glucuronosyltransferase activity(GO:0015018);biological_process:chondroitin sulfate proteoglycan biosynthetic process(GO:0050650);biological_process:heparan sulfate proteoglycan biosynthetic process(GO:0015012);cellular_component:membrane(GO:0016020);biological_process:extracellular matrix organization(GO:0030198);biological_process:car…
ENSDARG00000105522	53.4518	0.696478	0.282623	2.46434	0.0137266	0.190045	si:ch211-196f2.3	_	_
ENSDARG00000061918	28.4592	0.695263	0.340569	2.04147	0.0412037	0.361715	cplx2	K15294	_
ENSDARG00000070542	154.241	0.694223	0.223598	3.10478	0.00190421	0.0562913	mafbb	K09035	molecular_function:sequence-specific DNA binding transcription factor activity(GO:0003700);molecular_function:sequence-specific DNA binding(GO:0043565);cellular_component:nucleus(GO:0005634);biological_process:regulation of transcription, DNA-templated(GO:0006355)
ENSDARG00000079353	129.932	0.693885	0.320327	2.16618	0.0302977	0.303477	si:ch211-165d12.4	_	_
ENSDARG00000101102	50.346	0.693686	0.305119	2.2735	0.0229963	0.258398	tprn	_	_
ENSDARG00000038709	187.207	0.693573	0.314359	2.20631	0.0273622	0.285732	MYADM (1 of many)	_	cellular_component:integral component of membrane(GO:0016021)
ENSDARG00000068221	16.691	0.692923	0.342103	2.02548	0.042818	0.368645	hbl1	K03991	molecular_function:carbohydrate binding(GO:0030246);cellular_component:collagen trimer(GO:0005581)
ENSDARG00000087646	27.2073	0.692806	0.324328	2.13613	0.0326687	0.317329	runx1	K08367	biological_process:definitive hemopoiesis(GO:0060216);biological_process:regulation of transcription, DNA-templated(GO:0006355);biological_process:embryonic hemopoiesis(GO:0035162);molecular_function:sequence-specific DNA binding(GO:0043565);molecular_function:ATP binding(GO:0005524);biological_process:nervous system development(GO:0007399);biological_process:myeloid cell differentiation(GO:00300…
ENSDARG00000053646	55.6789	0.692561	0.342178	2.02398	0.0429721	0.369128	adrb3a	K04141	cellular_component:integral component of membrane(GO:0016021);biological_process:G-protein coupled receptor signaling pathway(GO:0007186);molecular_function:G-protein coupled receptor activity(GO:0004930)
ENSDARG00000077298	368.445	0.692448	0.163729	4.22925	2.34475e-05	0.00263121	gas1a	K06232	_
ENSDARG00000037496	10.154	0.692372	0.342826	2.0196	0.0434248	0.371463	gria4a	K05200	cellular_component:dendrite(GO:0030425);cellular_component:postsynaptic membrane(GO:0045211);cellular_component:cell junction(GO:0030054);cellular_component:plasma membrane(GO:0005886);molecular_function:extracellular-glutamate-gated ion channel activity(GO:0005234);biological_process:ion transport(GO:0006811);molecular_function:ionotropic glutamate receptor activity(GO:0004970);cellular_componen…
ENSDARG00000021352	60.0335	0.691772	0.308149	2.24493	0.0247727	0.270517	gria1a	K05197	cellular_component:postsynaptic membrane(GO:0045211);cellular_component:cell junction(GO:0030054);cellular_component:plasma membrane(GO:0005886);molecular_function:extracellular-glutamate-gated ion channel activity(GO:0005234);biological_process:ion transport(GO:0006811);molecular_function:ionotropic glutamate receptor activity(GO:0004970);cellular_component:integral component of membrane(GO:0016…
ENSDARG00000105217	4.2501	0.691511	0.321803	2.14887	0.0316451	NA	si:ch211-234c11.2	K09228	molecular_function:zinc ion binding(GO:0008270);molecular_function:nucleic acid binding(GO:0003676);cellular_component:intracellular(GO:0005622)
ENSDARG00000045580	890.784	0.690935	0.294111	2.34923	0.0188121	0.23118	lum	K08122	biological_process:collagen fibril organization(GO:0030199);biological_process:embryonic camera-type eye morphogenesis(GO:0048596)
ENSDARG00000079858	105.43	0.690688	0.305429	2.26137	0.0237362	0.26256	tmem163a	_	_
ENSDARG00000031715	314.466	0.690683	0.251634	2.7448	0.00605484	0.113119	lyn	K05854	_
ENSDARG00000057403	271.695	0.689894	0.236451	2.9177	0.00352618	0.0816093	CR847953.1	_	_
ENSDARG00000069563	30.0411	0.689599	0.338733	2.03582	0.0417688	0.364052	zgc:153151	K12015	molecular_function:zinc ion binding(GO:0008270)
ENSDARG00000068219	28.1638	0.689593	0.342274	2.01474	0.043932	0.37281	b3gnt2l	_	cellular_component:Golgi apparatus(GO:0005794);molecular_function:galactosyltransferase activity(GO:0008378);biological_process:protein glycosylation(GO:0006486);cellular_component:integral component of membrane(GO:0016021)
ENSDARG00000035435	51.004	0.689561	0.290572	2.37311	0.0176389	0.221978	m17	K05420	cellular_component:cytoplasm(GO:0005737);biological_process:growth(GO:0040007)
ENSDARG00000093108	5.04115	0.689556	0.33196	2.07723	0.0377804	0.343508	CT573344.1	_	_
ENSDARG00000009401	831.23	0.689417	0.294505	2.34093	0.0192356	0.233857	vcanb	K06794	molecular_function:hyaluronic acid binding(GO:0005540);biological_process:cell adhesion(GO:0007155);molecular_function:carbohydrate binding(GO:0030246);biological_process:intramembranous ossification(GO:0001957);molecular_function:calcium ion binding(GO:0005509);biological_process:skeletal system development(GO:0001501)
ENSDARG00000070941	15.0737	0.688548	0.342807	2.00856	0.0445836	0.374801	igfbp6a	_	cellular_component:extracellular region(GO:0005576);molecular_function:insulin-like growth factor binding(GO:0005520);biological_process:regulation of cell growth(GO:0001558)
ENSDARG00000069808	411.54	0.688338	0.202235	3.40366	0.000664895	0.026788	ostm1	_	_
ENSDARG00000012829	16.2908	0.688286	0.333537	2.0636	0.0390561	0.35136	asah2	K12349	cellular_component:Golgi membrane(GO:0000139);cellular_component:endoplasmic reticulum membrane(GO:0005789);cellular_component:integral component of plasma membrane(GO:0005887);cellular_component:apical plasma membrane(GO:0016324);biological_process:multicellular organismal development(GO:0007275);biological_process:ceramide metabolic process(GO:0006672);molecular_function:ceramidase activity(GO:…
ENSDARG00000088515	7.80022	0.688208	0.315721	2.1798	0.0292724	0.297911	st6gal2b	_	molecular_function:sialyltransferase activity(GO:0008373);biological_process:protein glycosylation(GO:0006486);cellular_component:integral component of Golgi membrane(GO:0030173)
ENSDARG00000087020	100.565	0.68736	0.268716	2.55794	0.0105293	0.161365	si:ch73-334d15.2	_	biological_process:metabolic process(GO:0008152);molecular_function:transferase activity, transferring acyl groups(GO:0016746);biological_process:regulation of cAMP metabolic process(GO:0030814);molecular_function:histamine receptor activity(GO:0004969);biological_process:regulation of synaptic transmission(GO:0050804);cellular_component:integral component of membrane(GO:0016021);biological_proce…
ENSDARG00000092170	45.7466	0.687063	0.301571	2.27828	0.0227101	0.256364	apoc1	_	_
ENSDARG00000025302	53.7539	0.685762	0.275619	2.48808	0.0128433	0.182862	dixdc1a	_	cellular_component:focal adhesion(GO:0005925);biological_process:canonical Wnt signaling pathway(GO:0060070);molecular_function:signal transducer activity(GO:0004871);biological_process:camera-type eye development(GO:0043010);molecular_function:gamma-tubulin binding(GO:0043015);cellular_component:axon terminus(GO:0043679);biological_process:forebrain development(GO:0030900);biological_process:pos…
ENSDARG00000054542	4.39965	0.685572	0.318625	2.15166	0.0314243	NA	il12bb	_	_
ENSDARG00000034076	21.6216	0.685344	0.331566	2.06699	0.0387349	0.34962	lrp11	_	molecular_function:serine-type endopeptidase inhibitor activity(GO:0004867)
ENSDARG00000103276	60.2118	0.68528	0.335028	2.04544	0.0408116	0.360244	fcer1g	K07983	_
ENSDARG00000090548	376.567	0.684489	0.230588	2.96845	0.00299302	0.0744198	CR753886.1	_	_
ENSDARG00000031269	86.8439	0.684477	0.268938	2.54511	0.0109243	0.164753	rnf123	K12169	_
ENSDARG00000008191	4.24866	0.684414	0.320226	2.13729	0.0325746	NA	tmeff1a	_	_
ENSDARG00000094508	3.62651	0.684368	0.313215	2.18497	0.0288907	NA	CR925709.2	_	_
ENSDARG00000031422	6.19552	0.684302	0.335417	2.04016	0.0413348	0.362306	igfbp2b	_	biological_process:regulation of insulin-like growth factor receptor signaling pathway(GO:0043567);biological_process:negative regulation of DNA replication(GO:0008156);molecular_function:insulin-like growth factor I binding(GO:0031994);biological_process:regulation of cell growth(GO:0001558);biological_process:negative regulation of cell proliferation(GO:0008285);biological_process:multicellular…
ENSDARG00000099838	100.993	0.68429	0.316844	2.15971	0.0307952	0.306296	CABZ01113373.1	_	_
ENSDARG00000013763	1108.76	0.683949	0.168066	4.06953	4.7109e-05	0.00436706	rrbp1a	K14000	cellular_component:integral component of endoplasmic reticulum membrane(GO:0030176);biological_process:protein transport(GO:0015031)
ENSDARG00000041133	7.97719	0.683677	0.339956	2.01108	0.0443174	0.374213	rapsn	_	_
ENSDARG00000087176	3.23616	0.683247	0.305056	2.23974	0.0251076	NA	sgk494a	K17529	_
ENSDARG00000071012	5.72934	0.683029	0.334235	2.04356	0.0409975	0.360833	ifit14	_	_
ENSDARG00000095312	5.75184	0.682551	0.331002	2.06208	0.0392006	0.351884	si:ch211-74m13.1	_	biological_process:single organismal cell-cell adhesion(GO:0016337);cellular_component:membrane(GO:0016020)
ENSDARG00000088630	175.64	0.682379	0.268919	2.53749	0.011165	0.166616	arhgef10la	K16727	_
ENSDARG00000090153	74.9936	0.682178	0.294696	2.31485	0.0206211	0.242945	cyldl	K08601	_
ENSDARG00000043436	938.676	0.680453	0.231936	2.9338	0.00334837	0.0787768	si:dkey-5n18.1	_	_
ENSDARG00000098582	9.5593	0.678856	0.342797	1.98034	0.0476648	0.389377	znf1040	K09228	molecular_function:zinc ion binding(GO:0008270);molecular_function:nucleic acid binding(GO:0003676);cellular_component:intracellular(GO:0005622)
ENSDARG00000062173	60.1569	0.678493	0.289001	2.34772	0.0188887	0.231444	camsap2a	K17493	molecular_function:microtubule binding(GO:0008017)
ENSDARG00000100383	208.378	0.678076	0.229795	2.95079	0.00316967	0.0765793	il10ra	_	molecular_function:cytokine receptor activity(GO:0004896);cellular_component:integral component of membrane(GO:0016021)
ENSDARG00000068460	41.2958	0.677215	0.279835	2.42005	0.0155184	0.204716	otog	_	_
ENSDARG00000026052	18.4499	0.677023	0.341313	1.98358	0.0473023	0.388088	ccdc3a	_	_
ENSDARG00000098004	18.7709	0.676309	0.342203	1.97634	0.0481163	0.391208	ftr91	_	_
ENSDARG00000035133	39.2408	0.675973	0.291005	2.32289	0.0201848	0.240001	pho	_	biological_process:neuromast hair cell differentiation involved in neuromast regeneration(GO:0070658)
ENSDARG00000043593	61.103	0.6748	0.329831	2.04589	0.0407667	0.360204	rapgef1a	K06277	_
ENSDARG00000102823	41.7343	0.674089	0.322842	2.08798	0.0367996	0.339476	CR759887.3	_	_
ENSDARG00000071685	47.9732	0.673795	0.291189	2.31394	0.0206709	0.243329	slco5a1	K14356	_
ENSDARG00000057032	16.0276	0.672823	0.34256	1.9641	0.0495185	0.397663	ppm1nb	K04457	biological_process:protein dephosphorylation(GO:0006470);molecular_function:protein serine/threonine phosphatase activity(GO:0004722);molecular_function:manganese ion binding(GO:0030145);molecular_function:magnesium ion binding(GO:0000287)
ENSDARG00000096172	9.10676	0.672132	0.342806	1.96068	0.0499166	0.399411	znf1113	K09228	molecular_function:binding(GO:0005488)
ENSDARG00000058799	4.32152	0.672082	0.328837	2.04381	0.0409721	NA	mybpha	_	_
ENSDARG00000032627	207.522	0.670823	0.252049	2.66148	0.00777976	0.134175	SCYL2	K17541	molecular_function:protein kinase activity(GO:0004672);biological_process:protein phosphorylation(GO:0006468);molecular_function:ATP binding(GO:0005524)
ENSDARG00000042716	27.5862	0.669815	0.313745	2.1349	0.0327689	0.317813	tmem68	_	molecular_function:transferase activity, transferring acyl groups(GO:0016746);biological_process:metabolic process(GO:0008152);cellular_component:integral component of membrane(GO:0016021)
ENSDARG00000019253	258.119	0.669711	0.302482	2.21405	0.0268255	0.28219	rhag	K06580	cellular_component:integral component of membrane(GO:0016021);biological_process:ammonium transport(GO:0015696);biological_process:urea transport(GO:0015840);molecular_function:ammonium transmembrane transporter activity(GO:0008519);biological_process:single-organism transport(GO:0044765);biological_process:nitrogen compound transport(GO:0071705)
ENSDARG00000088408	9.36504	0.66828	0.338047	1.97688	0.0480549	0.391065	si:ch211-171h4.7	_	_
ENSDARG00000098724	32.2495	0.667288	0.338045	1.97396	0.0483862	0.392264	rgrb	_	molecular_function:G-protein coupled receptor activity(GO:0004930);biological_process:phototransduction(GO:0007602);biological_process:G-protein coupled receptor signaling pathway(GO:0007186);biological_process:visual perception(GO:0007601);cellular_component:integral component of membrane(GO:0016021)
ENSDARG00000038955	2.31571	0.66725	0.276059	2.41705	0.0156468	NA	pimr68	_	_
ENSDARG00000101812	10.2613	0.666913	0.317559	2.10012	0.0357179	0.334014	zgc:114120	_	_
ENSDARG00000102608	65.7197	0.666667	0.251946	2.64607	0.00814318	0.13876	zgc:109986	_	_
ENSDARG00000004748	5.3613	0.666641	0.335849	1.98494	0.047151	0.387454	zgc:100868	_	molecular_function:serine-type peptidase activity(GO:0008236)
ENSDARG00000094584	4.0175	0.665881	0.321963	2.06819	0.0386219	NA	BX470240.1	_	_
ENSDARG00000070423	24.9569	0.665191	0.331412	2.00714	0.0447342	0.374954	zgc:153157	_	_
ENSDARG00000079839	267.81	0.665191	0.208812	3.1856	0.00144454	0.0464022	arrdc1b	_	_
ENSDARG00000039500	3.57049	0.664842	0.313364	2.12163	0.0338692	NA	CABZ01090164.1	K16356	_
ENSDARG00000097651	3.25717	0.663104	0.303865	2.18224	0.0290921	NA	tgm8	K05622	_
ENSDARG00000078322	13770.5	0.662916	0.255769	2.59186	0.00954586	0.151564	col12a1a	_	_
ENSDARG00000001825	17.0852	0.662465	0.332996	1.98941	0.0466563	0.385197	cfap43	_	_
ENSDARG00000063037	58.8897	0.662462	0.267239	2.47892	0.0131782	0.18531	lipea	_	biological_process:cholesterol metabolic process(GO:0008203);biological_process:lipid catabolic process(GO:0016042);molecular_function:lipase activity(GO:0016298)
ENSDARG00000078853	30.9467	0.661385	0.331416	1.99564	0.0459737	0.381036	arhgef19	_	_
ENSDARG00000031243	6.17041	0.660908	0.328817	2.00996	0.0444356	0.374704	snai3	K09217	molecular_function:zinc ion binding(GO:0008270);molecular_function:nucleic acid binding(GO:0003676);cellular_component:intracellular(GO:0005622)
ENSDARG00000079467	6.67204	0.660077	0.331787	1.98946	0.0466507	0.385197	si:ch73-15b2.5	_	_
ENSDARG00000094422	152.767	0.658983	0.252762	2.60712	0.00913061	0.148604	si:dkey-12l12.1	_	_
ENSDARG00000017988	427.598	0.658215	0.183424	3.58849	0.000332597	0.017349	dse	K01794	_
ENSDARG00000077721	114.425	0.657941	0.252525	2.60545	0.00917543	0.148769	knop1	_	_
ENSDARG00000007743	29.2493	0.656983	0.321741	2.04197	0.0411548	0.361472	il15l	_	cellular_component:extracellular space(GO:0005615);molecular_function:cytokine receptor binding(GO:0005126);molecular_function:cytokine activity(GO:0005125);biological_process:immune response(GO:0006955)
ENSDARG00000094793	47.2883	0.656152	0.314726	2.08484	0.0370839	0.340189	ovch2	_	biological_process:metabolic process(GO:0008152);molecular_function:transferase activity, transferring acyl groups(GO:0016746);biological_process:regulation of cAMP metabolic process(GO:0030814);molecular_function:histamine receptor activity(GO:0004969);biological_process:regulation of synaptic transmission(GO:0050804);cellular_component:integral component of membrane(GO:0016021);biological_proce…
ENSDARG00000077256	5.40712	0.655396	0.327738	1.99976	0.0455266	0.379174	nat8l	K18309	cellular_component:rough endoplasmic reticulum membrane(GO:0030867);molecular_function:aspartate N-acetyltransferase activity(GO:0017188);cellular_component:integral component of membrane(GO:0016021);cellular_component:mitochondrial membrane(GO:0031966)
ENSDARG00000055283	520.969	0.654064	0.217712	3.00426	0.0026623	0.069542	id2a	K17693	biological_process:regulation of neuron differentiation(GO:0045664);;molecular_function:protein dimerization activity(GO:0046983);biological_process:negative regulation of transcription, DNA-templated(GO:0045892);cellular_component:cytoplasm(GO:0005737);cellular_component:nucleus(GO:0005634)
ENSDARG00000017947	3.87377	0.653772	0.316998	2.06239	0.039171	NA	ptk6a	K08894	_
ENSDARG00000071143	57.1075	0.653535	0.275411	2.37295	0.0176469	0.221978	si:dkey-208m12.2	_	_
ENSDARG00000074094	7696.93	0.65348	0.245847	2.65807	0.00785885	0.135129	tgm2b	K05625	biological_process:peptide cross-linking(GO:0018149);molecular_function:metal ion binding(GO:0046872);molecular_function:protein-glutamine gamma-glutamyltransferase activity(GO:0003810)
ENSDARG00000104797	18.7139	0.6533	0.330894	1.97434	0.0483425	0.392096	BX511078.3	K09228	molecular_function:zinc ion binding(GO:0008270);molecular_function:nucleic acid binding(GO:0003676);cellular_component:intracellular(GO:0005622)
ENSDARG00000097473	24.66	0.652727	0.325144	2.0075	0.0446966	0.374954	zgc:113340	_	_
ENSDARG00000037190	41.9839	0.652316	0.31995	2.03881	0.0414691	0.362923	CABZ01062780.1	_	_
ENSDARG00000097517	3.12385	0.6523	0.300819	2.16842	0.0301271	NA	BX323016.1	_	_
ENSDARG00000058992	275.879	0.652128	0.310206	2.10224	0.0355323	0.333191	cers2b	K04710	_
ENSDARG00000007099	261.227	0.650971	0.188977	3.4447	0.000571686	0.0244392	cx43.4	K07616	cellular_component:integral component of membrane(GO:0016021);biological_process:cell communication(GO:0007154);cellular_component:connexon complex(GO:0005922)
ENSDARG00000052942	71.6052	0.65037	0.304334	2.13703	0.0325956	0.3168	aspg	K13278	molecular_function:asparaginase activity(GO:0004067);biological_process:cellular amino acid metabolic process(GO:0006520)
ENSDARG00000105403	52.9155	0.650257	0.322336	2.01733	0.0436616	0.372283	abcc6b.1	_	biological_process:metabolic process(GO:0008152);molecular_function:transferase activity, transferring acyl groups(GO:0016746);biological_process:regulation of cAMP metabolic process(GO:0030814);molecular_function:histamine receptor activity(GO:0004969);biological_process:regulation of synaptic transmission(GO:0050804);cellular_component:integral component of membrane(GO:0016021);biological_proce…
ENSDARG00000087508	777.551	0.649814	0.207475	3.13202	0.00173609	0.0528043	si:ch211-39i22.1	_	biological_process:metabolic process(GO:0008152);molecular_function:transferase activity, transferring acyl groups(GO:0016746);biological_process:regulation of cAMP metabolic process(GO:0030814);molecular_function:histamine receptor activity(GO:0004969);biological_process:regulation of synaptic transmission(GO:0050804);cellular_component:integral component of membrane(GO:0016021);biological_proce…
ENSDARG00000094668	3.3904	0.649645	0.29827	2.17805	0.0294024	NA	si:ch211-51a19.5	_	_
ENSDARG00000040621	188.101	0.649436	0.254817	2.54864	0.0108145	0.163966	lrrc32	_	_
ENSDARG00000074466	2.68282	0.649236	0.29016	2.23751	0.0252531	NA	gdpd3a	_	biological_process:glycerol metabolic process(GO:0006071);biological_process:lipid metabolic process(GO:0006629);biological_process:brain development(GO:0007420);molecular_function:glycerophosphodiester phosphodiesterase activity(GO:0008889)
ENSDARG00000100262	4.77183	0.648611	0.32958	1.96799	0.0490687	NA	BX936382.1	K09228	_
ENSDARG00000006456	1757.58	0.647563	0.22026	2.93999	0.00328218	0.0780839	pdgfrl	_	molecular_function:identical protein binding(GO:0042802)
ENSDARG00000069463	140.543	0.647406	0.231761	2.79342	0.00521541	0.102962	alox12	K00458	molecular_function:iron ion binding(GO:0005506);biological_process:leukotriene metabolic process(GO:0006691);molecular_function:arachidonate 12-lipoxygenase activity(GO:0004052);cellular_component:nucleus(GO:0005634);molecular_function:linoleate 13S-lipoxygenase activity(GO:0016165);biological_process:oxidation-reduction process(GO:0055114)
ENSDARG00000043126	36.0268	0.646836	0.327849	1.97297	0.048499	0.392992	blf	K09228	biological_process:convergent extension(GO:0060026);molecular_function:nucleic acid binding(GO:0003676);cellular_component:intracellular(GO:0005622);molecular_function:zinc ion binding(GO:0008270)
ENSDARG00000053232	38.3501	0.645356	0.296344	2.17773	0.0294264	0.299037	itgb1b.1	K05719	molecular_function:receptor activity(GO:0004872);biological_process:cell-matrix adhesion(GO:0007160);biological_process:integrin-mediated signaling pathway(GO:0007229);biological_process:multicellular organismal development(GO:0007275);cellular_component:integrin complex(GO:0008305)
ENSDARG00000089651	3.00121	0.645301	0.288196	2.2391	0.0251492	NA	CR936465.1	_	_
ENSDARG00000101105	25.8626	0.64523	0.317473	2.03239	0.042114	0.365939	CR382372.2	K09228	molecular_function:zinc ion binding(GO:0008270);molecular_function:nucleic acid binding(GO:0003676);cellular_component:intracellular(GO:0005622)
ENSDARG00000026070	504.245	0.643775	0.211218	3.04791	0.00230438	0.0641928	cd82b	K06509	cellular_component:integral component of membrane(GO:0016021);cellular_component:membrane(GO:0016020)
ENSDARG00000094491	32.632	0.643165	0.321431	2.00094	0.0453988	0.378664	si:ch211-202m22.1	_	_
ENSDARG00000101922	3.90935	0.642997	0.294454	2.18369	0.0289847	NA	BX664605.2	_	molecular_function:hydrolase activity(GO:0016787)
ENSDARG00000007247	340.446	0.641825	0.279496	2.29637	0.0216549	0.250419	ric8a	_	molecular_function:guanyl-nucleotide exchange factor activity(GO:0005085);cellular_component:cytoplasm(GO:0005737);cellular_component:plasma membrane(GO:0005886)
ENSDARG00000059196	19.304	0.641824	0.326359	1.96662	0.0492274	0.397008	CU467633.1	_	_
ENSDARG00000035695	51.2939	0.641808	0.289035	2.22052	0.0263833	0.279689	scxa	_	_
ENSDARG00000104423	2.51495	0.641744	0.291402	2.20226	0.0276468	NA	BX950868.5	K09228	molecular_function:binding(GO:0005488)
ENSDARG00000045142	3.93647	0.641672	0.303427	2.11475	0.0344511	NA	hbae5	K13826	_
ENSDARG00000015732	46.4181	0.641501	0.292958	2.18974	0.0285432	0.293467	cax2	_	_
ENSDARG00000087345	2.85021	0.641265	0.2888	2.22045	0.0263884	NA	CABZ01059415.2	_	_
ENSDARG00000039863	551.134	0.641055	0.222095	2.8864	0.00389682	0.086547	lifrb	_	molecular_function:cytokine receptor activity(GO:0004896);cellular_component:membrane(GO:0016020)
ENSDARG00000044246	107.625	0.641012	0.255023	2.51354	0.0119525	0.173805	snx18b	K17923	biological_process:cell communication(GO:0007154);molecular_function:phosphatidylinositol binding(GO:0035091)
ENSDARG00000071871	82.1194	0.638914	0.248998	2.56594	0.0102897	0.158439	glod5	_	_
ENSDARG00000087413	43.0571	0.638569	0.31988	1.99627	0.045904	0.380658	bean1	K19324	_
ENSDARG00000044053	4.43724	0.637595	0.323785	1.96919	0.0489313	NA	vsnl1b	_	_
ENSDARG00000086645	47.2686	0.637468	0.313934	2.03058	0.0422978	0.366602	hs3st3b1b	K07809	molecular_function:sulfotransferase activity(GO:0008146)
ENSDARG00000099321	4.02146	0.637171	0.305305	2.087	0.0368883	NA	btbd17a	_	_
ENSDARG00000000460	8.54938	0.637153	0.316854	2.01087	0.0443387	0.374213	nitr2b	_	_
ENSDARG00000103879	3.83811	0.637132	0.315775	2.01768	0.0436246	NA	CR450785.2	K09228	_
ENSDARG00000103912	38.643	0.636388	0.307577	2.06904	0.0385424	0.348578	si:ch211-227e10.3	_	_
ENSDARG00000094901	28.6202	0.635703	0.316391	2.00923	0.0445127	0.374755	abcc6b.2	K05665	biological_process:metabolic process(GO:0008152);molecular_function:transferase activity, transferring acyl groups(GO:0016746);biological_process:regulation of cAMP metabolic process(GO:0030814);molecular_function:histamine receptor activity(GO:0004969);biological_process:regulation of synaptic transmission(GO:0050804);cellular_component:integral component of membrane(GO:0016021);biological_proce…
ENSDARG00000020085	93.882	0.635504	0.264194	2.40544	0.0161528	0.209999	slc33a1	K03372	biological_process:central nervous system neuron axonogenesis(GO:0021955);molecular_function:acetyl-CoA transporter activity(GO:0008521);cellular_component:integral component of membrane(GO:0016021)
ENSDARG00000026611	1520.67	0.634242	0.219997	2.88296	0.00393962	0.0868893	socs3b	K04696	biological_process:intracellular signal transduction(GO:0035556)
ENSDARG00000087706	251.753	0.634231	0.254966	2.48751	0.0128639	0.183003	dicp3.3	_	biological_process:metabolic process(GO:0008152);molecular_function:transferase activity, transferring acyl groups(GO:0016746);biological_process:regulation of cAMP metabolic process(GO:0030814);molecular_function:histamine receptor activity(GO:0004969);biological_process:regulation of synaptic transmission(GO:0050804);cellular_component:integral component of membrane(GO:0016021);biological_proce…
ENSDARG00000027582	201.693	0.632362	0.298134	2.12107	0.0339162	0.32537	angptl7	_	_
ENSDARG00000051962	557.708	0.63207	0.274016	2.30669	0.0210719	0.246687	mmp15a	K07995	_
ENSDARG00000093440	1254.91	0.631727	0.180366	3.50248	0.00046095	0.0208552	tnfaip6	K19018	biological_process:cell adhesion(GO:0007155);molecular_function:hyaluronic acid binding(GO:0005540)
ENSDARG00000061985	194.558	0.631306	0.27862	2.26583	0.0234616	0.260876	rbm47	_	_
ENSDARG00000004402	73.0476	0.630591	0.277459	2.27274	0.0230419	0.258525	elovl6	K10203	cellular_component:endoplasmic reticulum membrane(GO:0005789);biological_process:fatty acid elongation, saturated fatty acid(GO:0019367);biological_process:long-chain fatty acid biosynthetic process(GO:0042759);molecular_function:transferase activity(GO:0016740);cellular_component:integral component of membrane(GO:0016021)
ENSDARG00000036036	18650.2	0.630544	0.220712	2.85687	0.00427847	0.0914509	mdka	K06828	molecular_function:growth factor activity(GO:0008083);biological_process:neural tube formation(GO:0001841)
ENSDARG00000031848	79.2682	0.630205	0.300014	2.10058	0.0356777	0.334014	pparg	K08530	biological_process:steroid hormone mediated signaling pathway(GO:0043401);molecular_function:zinc ion binding(GO:0008270);biological_process:regulation of transcription, DNA-templated(GO:0006355);molecular_function:sequence-specific DNA binding(GO:0043565);molecular_function:steroid hormone receptor activity(GO:0003707);molecular_function:ligand-activated sequence-specific DNA binding RNA polymer…
ENSDARG00000088810	33.7496	0.629965	0.312907	2.01326	0.0440868	0.373229	prox1b	_	biological_process:regulation of transcription, DNA-templated(GO:0006355);molecular_function:DNA binding(GO:0003677);biological_process:lymphangiogenesis(GO:0001946);cellular_component:nucleus(GO:0005634)
ENSDARG00000105509	88.0158	0.629492	0.302513	2.08088	0.0374453	0.342029	si:cabz01074944.1	_	_
ENSDARG00000006617	400.67	0.627526	0.277382	2.26232	0.0236779	0.262256	napga	_	biological_process:metabolic process(GO:0008152);molecular_function:transferase activity, transferring acyl groups(GO:0016746);biological_process:regulation of cAMP metabolic process(GO:0030814);molecular_function:histamine receptor activity(GO:0004969);biological_process:regulation of synaptic transmission(GO:0050804);cellular_component:integral component of membrane(GO:0016021);biological_proce…
ENSDARG00000016154	1785.51	0.627507	0.177559	3.53409	0.000409187	0.0194958	zfp36l1a	K18753	molecular_function:zinc ion binding(GO:0008270);molecular_function:nucleic acid binding(GO:0003676)
ENSDARG00000012450	478.763	0.627471	0.238869	2.62684	0.00861824	0.143837	vmp1	_	cellular_component:vacuolar membrane(GO:0005774);cellular_component:integral component of membrane(GO:0016021);cellular_component:endoplasmic reticulum-Golgi intermediate compartment membrane(GO:0033116);cellular_component:endoplasmic reticulum(GO:0005783);cellular_component:plasma membrane(GO:0005886)
ENSDARG00000061120	245.525	0.627372	0.261013	2.4036	0.0162344	0.210899	slc43a2b	K08229	biological_process:L-amino acid transport(GO:0015807);molecular_function:L-amino acid transmembrane transporter activity(GO:0015179);biological_process:transmembrane transport(GO:0055085);cellular_component:integral component of membrane(GO:0016021)
ENSDARG00000076401	2.13717	0.626916	0.270528	2.31738	0.0204831	NA	cacng3b	K04868	_
ENSDARG00000100207	2.34899	0.625725	0.286753	2.1821	0.029102	NA	CR792418.1	K09228	_
ENSDARG00000030805	39.0771	0.625699	0.287443	2.17677	0.0294974	0.299351	znhit2	_	_
ENSDARG00000095350	4.58045	0.625668	0.319184	1.96021	0.0499715	NA	si:dkey-4c15.12	K09228	_
ENSDARG00000012981	2.92047	0.625616	0.300659	2.08082	0.0374504	NA	osbpl7	_	molecular_function:phospholipid binding(GO:0005543);biological_process:lipid transport(GO:0006869)
ENSDARG00000059714	32.7784	0.624654	0.295538	2.11362	0.034548	0.328324	arsk	K12376	cellular_component:extracellular region(GO:0005576);molecular_function:sulfuric ester hydrolase activity(GO:0008484);molecular_function:metal ion binding(GO:0046872);biological_process:metabolic process(GO:0008152)
ENSDARG00000103239	2.38262	0.624479	0.269194	2.31981	0.0203509	NA	si:dkey-14o6.8	K09228	_
ENSDARG00000055759	301.127	0.623889	0.2321	2.68802	0.00718775	0.12771	efhd2	_	_
ENSDARG00000105557	71.4535	0.623775	0.294347	2.11918	0.0340751	0.325978	BX511061.1	_	_
ENSDARG00000015422	49.5568	0.623708	0.285122	2.18751	0.028705	0.294696	ppil1	_	biological_process:protein folding(GO:0006457);molecular_function:peptidyl-prolyl cis-trans isomerase activity(GO:0003755)
ENSDARG00000070141	272.319	0.6232	0.25676	2.42716	0.0152174	0.202656	si:ch211-191i18.2	_	_
ENSDARG00000036943	2.50413	0.623066	0.287777	2.1651	0.0303802	NA	golph3l	K15620	_
ENSDARG00000024967	54.7384	0.622582	0.262096	2.37539	0.0175302	0.221819	fancg	K10894	_
ENSDARG00000077239	644.536	0.622198	0.247178	2.5172	0.011829	0.172304	si:ch211-165i18.2	K15049	_
ENSDARG00000053293	152.821	0.620758	0.216987	2.8608	0.00422569	0.0905497	ftr14	K12006	cellular_component:intracellular(GO:0005622);molecular_function:zinc ion binding(GO:0008270);biological_process:intracellular signal transduction(GO:0035556)
ENSDARG00000052748	44.5284	0.620159	0.27956	2.21834	0.0265315	0.280389	capn1b	K01367	_
ENSDARG00000003375	378.085	0.619337	0.238721	2.59439	0.00947583	0.150914	gng12a	K04347	cellular_component:heterotrimeric G-protein complex(GO:0005834);molecular_function:signal transducer activity(GO:0004871);biological_process:G-protein coupled receptor signaling pathway(GO:0007186)
ENSDARG00000094010	95.9905	0.61893	0.235074	2.63292	0.00846554	0.142263	swt1	_	_
ENSDARG00000098131	5.51914	0.618751	0.281199	2.20041	0.0277781	0.288206	BX511136.1	_	_
ENSDARG00000042876	500.975	0.61845	0.173175	3.57125	0.000355279	0.0180357	abracl	_	_
ENSDARG00000092970	673.672	0.617971	0.226699	2.72595	0.00641161	0.117331	tmsb2	K05764	_
ENSDARG00000075618	112.788	0.616945	0.275333	2.24072	0.025044	0.271395	slc36a1	K14209	_
ENSDARG00000103827	53.8464	0.616173	0.275276	2.23838	0.0251962	0.272698	znf1144	K09228	molecular_function:binding(GO:0005488);molecular_function:zinc ion binding(GO:0008270);molecular_function:nucleic acid binding(GO:0003676);cellular_component:intracellular(GO:0005622)
ENSDARG00000105614	4.98826	0.615877	0.281963	2.18425	0.0289442	0.295462	si:ch211-212k18.13	_	_
ENSDARG00000068629	181.562	0.615633	0.225165	2.73414	0.00625431	0.115956	cd151l	K06537	cellular_component:integral component of membrane(GO:0016021)
ENSDARG00000099377	4.32453	0.615387	0.298099	2.06437	0.0389828	NA	si:cabz01030277.1	_	_
ENSDARG00000102642	3.45599	0.614963	0.302206	2.03491	0.0418596	NA	znf1139	K09228	molecular_function:zinc ion binding(GO:0008270);molecular_function:nucleic acid binding(GO:0003676);cellular_component:intracellular(GO:0005622)
ENSDARG00000104563	1.94007	0.614413	0.269226	2.28214	0.0224808	NA	kcnk9	K04919	_
ENSDARG00000006003	64.3936	0.61382	0.29376	2.08953	0.03666	0.338579	mycla	_	molecular_function:sequence-specific DNA binding transcription factor activity(GO:0003700);molecular_function:DNA binding(GO:0003677);molecular_function:protein dimerization activity(GO:0046983);cellular_component:nucleus(GO:0005634);biological_process:regulation of transcription, DNA-templated(GO:0006355)
ENSDARG00000102202	45.1434	0.61309	0.292241	2.09789	0.0359147	0.334936	phospho2	K13248	biological_process:metabolic process(GO:0008152);molecular_function:phosphatase activity(GO:0016791)
ENSDARG00000100375	35.9881	0.612115	0.298222	2.05255	0.0401163	0.356759	timm23b	K17794	_
ENSDARG00000019746	45.21	0.611758	0.299034	2.04578	0.0407782	0.360204	rfng	K05948	biological_process:fourth ventricle development(GO:0021592);molecular_function:metal ion binding(GO:0046872);cellular_component:integral component of Golgi membrane(GO:0030173);biological_process:Notch signaling pathway(GO:0007219);biological_process:cell differentiation(GO:0030154);biological_process:brain segmentation(GO:0035284);molecular_function:O-fucosylpeptide 3-beta-N-acetylglucosaminyltr…
ENSDARG00000091525	2.42693	0.611731	0.287061	2.13101	0.0330881	NA	zgc:173552	K11253	cellular_component:nucleosome(GO:0000786);molecular_function:DNA binding(GO:0003677);biological_process:nucleosome assembly(GO:0006334);cellular_component:nucleus(GO:0005634);molecular_function:protein heterodimerization activity(GO:0046982)
ENSDARG00000028937	68.1032	0.611443	0.277445	2.20383	0.027536	0.286566	taf1b	K15213	molecular_function:RNA polymerase I CORE element sequence-specific DNA binding transcription factor recruiting transcription factor activity(GO:0001187);biological_process:RNA polymerase I transcriptional preinitiation complex assembly at the promoter for the nuclear large rRNA transcript(GO:0001189);cellular_component:nucleolus(GO:0005730);molecular_function:metal ion binding(GO:0046872);biologi…
ENSDARG00000034714	143.394	0.610805	0.280911	2.17438	0.0296769	0.300059	esyt1a	_	_
ENSDARG00000059835	341.099	0.610645	0.195858	3.11779	0.00182212	0.054374	zfyve27	K19368	molecular_function:metal ion binding(GO:0046872)
ENSDARG00000078114	435.444	0.610302	0.166871	3.65733	0.000254854	0.0142995	CFP (1 of many)	K15412	biological_process:metabolic process(GO:0008152);molecular_function:transferase activity, transferring acyl groups(GO:0016746);biological_process:regulation of cAMP metabolic process(GO:0030814);molecular_function:histamine receptor activity(GO:0004969);biological_process:regulation of synaptic transmission(GO:0050804);cellular_component:integral component of membrane(GO:0016021);biological_proce…
ENSDARG00000101924	3.08829	0.610272	0.29835	2.04549	0.0408067	NA	si:dkey-65b13.13	_	_
ENSDARG00000034307	153.239	0.609457	0.304189	2.00355	0.0451186	0.377434	chrne	K04817	molecular_function:acetylcholine-activated cation-selective channel activity(GO:0004889);molecular_function:acetylcholine receptor activity(GO:0015464);cellular_component:postsynaptic membrane(GO:0045211);biological_process:synaptic transmission, cholinergic(GO:0007271);cellular_component:cell junction(GO:0030054);cellular_component:acetylcholine-gated channel complex(GO:0005892);biological_proce…
ENSDARG00000073765	116.517	0.608661	0.221312	2.75024	0.00595514	0.111992	gna13a	K04639	_
ENSDARG00000097973	3.1068	0.608268	0.280372	2.1695	0.0300445	NA	si:ch1073-190k2.1	_	_
ENSDARG00000071095	534.706	0.608131	0.263482	2.30806	0.0209958	0.246473	abi3bpb	_	_
ENSDARG00000070606	241.809	0.608042	0.191528	3.17469	0.00149997	0.0477332	ikbke	K07211	molecular_function:protein kinase activity(GO:0004672);biological_process:protein phosphorylation(GO:0006468);molecular_function:ATP binding(GO:0005524)
ENSDARG00000096461	2.32145	0.607886	0.284067	2.13993	0.0323601	NA	CR382294.1	K09228	_
ENSDARG00000093572	39.3534	0.606892	0.305307	1.98781	0.0468329	0.386204	lamc3	K06247	_
ENSDARG00000035120	201.815	0.606353	0.240653	2.51962	0.0117481	0.171712	GLDC	K00281	biological_process:glycine catabolic process(GO:0006546);molecular_function:glycine dehydrogenase (decarboxylating) activity(GO:0004375);molecular_function:pyridoxal phosphate binding(GO:0030170);biological_process:oxidation-reduction process(GO:0055114)
ENSDARG00000036915	58.8181	0.605933	0.302619	2.0023	0.0452529	0.378001	dolpp1	K07252	cellular_component:membrane(GO:0016020);molecular_function:catalytic activity(GO:0003824)
ENSDARG00000079463	182.019	0.605665	0.237504	2.55013	0.0107683	0.163557	man2b2	K12312	_
ENSDARG00000002576	4.41751	0.604725	0.274142	2.20588	0.0273926	NA	cabp5a	_	molecular_function:calcium ion binding(GO:0005509)
ENSDARG00000012248	88.4163	0.604313	0.265667	2.2747	0.022924	0.257756	rgma	K06847	cellular_component:anchored component of plasma membrane(GO:0046658)
ENSDARG00000080018	3.65336	0.60403	0.306553	1.97039	0.0487932	NA	kif16bb	K17916	_
ENSDARG00000045748	103.457	0.604008	0.270886	2.22975	0.0257644	0.276918	stab2	K19013	_
ENSDARG00000056998	120.351	0.603809	0.257861	2.34161	0.0192009	0.233768	kirrelb	_	biological_process:glomerular visceral epithelial cell development(GO:0072015);biological_process:pronephric duct development(GO:0039022);cellular_component:membrane(GO:0016020);biological_process:glomerular basement membrane development(GO:0032836)
ENSDARG00000007990	701.46	0.602944	0.176714	3.41197	0.000644943	0.0263177	wt1b	K09234	molecular_function:zinc ion binding(GO:0008270);molecular_function:nucleic acid binding(GO:0003676);biological_process:regulation of transcription, DNA-templated(GO:0006355);biological_process:pronephros development(GO:0048793);cellular_component:nucleus(GO:0005634)
ENSDARG00000088835	84.887	0.60054	0.269677	2.22689	0.0259549	0.277563	efs	_	_
ENSDARG00000102199	58.4549	0.600404	0.290775	2.06484	0.0389378	0.350667	SIKE1	K12656	_
ENSDARG00000001452	1394.59	0.599514	0.199217	3.00935	0.00261804	0.0690632	adam8a	K06540	molecular_function:protease binding(GO:0002020);molecular_function:metalloendopeptidase activity(GO:0004222);biological_process:integrin-mediated signaling pathway(GO:0007229);biological_process:proteolysis(GO:0006508);molecular_function:zinc ion binding(GO:0008270)
ENSDARG00000077261	174.432	0.599144	0.30272	1.9792	0.0477931	0.390051	lmod1b	_	_
ENSDARG00000053624	94.4369	0.598502	0.235473	2.5417	0.0110313	0.165781	csf1rb	K05090	biological_process:metabolic process(GO:0008152);molecular_function:transferase activity, transferring acyl groups(GO:0016746);biological_process:regulation of cAMP metabolic process(GO:0030814);molecular_function:histamine receptor activity(GO:0004969);biological_process:regulation of synaptic transmission(GO:0050804);cellular_component:integral component of membrane(GO:0016021);biological_proce…
ENSDARG00000040695	134.327	0.598389	0.256915	2.32913	0.0198523	0.237341	fkbp14	K09577	biological_process:protein folding(GO:0006457);biological_process:protein peptidyl-prolyl isomerization(GO:0000413);cellular_component:membrane(GO:0016020);molecular_function:peptidyl-prolyl cis-trans isomerase activity(GO:0003755);molecular_function:calcium ion binding(GO:0005509);molecular_function:FK506 binding(GO:0005528)
ENSDARG00000078847	2.93416	0.598358	0.296237	2.01987	0.0433973	NA	si:dkey-238o13.4	_	molecular_function:nucleotide binding(GO:0000166)
ENSDARG00000068432	451.26	0.597373	0.256154	2.33209	0.0196961	0.23609	si:dkey-56m19.5	_	_
ENSDARG00000019815	17933.8	0.596616	0.231449	2.57774	0.00994492	0.155482	fn1a	K05717	biological_process:single organismal cell-cell adhesion(GO:0016337);molecular_function:integrin binding(GO:0005178);biological_process:endocardial cell differentiation(GO:0060956);biological_process:establishment of epithelial cell apical/basal polarity(GO:0045198);biological_process:somite specification(GO:0001757);biological_process:embryonic heart tube development(GO:0035050);biological_proces…
ENSDARG00000058459	186.99	0.596547	0.226418	2.63472	0.00842077	0.14179	plekhg2	_	_
ENSDARG00000035398	886.682	0.595751	0.156031	3.81816	0.00013445	0.00963576	enc1	K10462	_
ENSDARG00000020278	54.9051	0.595709	0.287712	2.0705	0.0384051	0.347705	si:dkeyp-120h9.1	K13867	_
ENSDARG00000019949	546.881	0.595511	0.233273	2.55285	0.0106844	0.162718	serpinh1b	K09501	cellular_component:cytoplasm(GO:0005737);biological_process:negative regulation of endopeptidase activity(GO:0010951);molecular_function:serine-type endopeptidase inhibitor activity(GO:0004867);biological_process:response to stress(GO:0006950);biological_process:regulation of proteolysis(GO:0030162)
ENSDARG00000091126	384.843	0.594859	0.227191	2.61832	0.00883652	0.145614	rnf207a	_	_
ENSDARG00000076416	136.192	0.594059	0.229895	2.58404	0.00976496	0.153682	SHROOM2	_	_
ENSDARG00000027867	543.357	0.592959	0.151885	3.904	9.4615e-05	0.00740297	paplna	_	_
ENSDARG00000056680	109.135	0.592764	0.289242	2.04937	0.0404259	0.358391	stc2a	_	cellular_component:extracellular region(GO:0005576);molecular_function:hormone activity(GO:0005179)
ENSDARG00000076895	178.765	0.590143	0.247779	2.38173	0.0172315	0.219178	flrt3	K16362	molecular_function:protein binding(GO:0005515)
ENSDARG00000003259	380.082	0.59011	0.296036	1.99337	0.0462205	0.382339	loxa	K00277	biological_process:muscle organ development(GO:0007517);molecular_function:copper ion binding(GO:0005507);molecular_function:oxidoreductase activity, acting on the CH-NH2 group of donors, oxygen as acceptor(GO:0016641);biological_process:neurogenesis(GO:0022008);biological_process:oxidation-reduction process(GO:0055114);biological_process:cartilage development(GO:0051216)
ENSDARG00000100431	123.703	0.589466	0.245995	2.39626	0.0165635	0.213548	spaca4l	_	_
ENSDARG00000071139	256.214	0.589255	0.289294	2.03687	0.0416626	0.363576	zgc:64065	_	_
ENSDARG00000076632	39.901	0.588527	0.290202	2.02799	0.0425611	0.367764	zdhhc12a	K18932	_
ENSDARG00000011537	130.205	0.588273	0.209312	2.81051	0.00494632	0.0995328	ugt2a5	K00699	molecular_function:transferase activity, transferring hexosyl groups(GO:0016758);biological_process:metabolic process(GO:0008152)
ENSDARG00000003520	248.934	0.588126	0.170567	3.44807	0.000564617	0.0242586	tbc1d14	K08821	;cellular_component:intracellular(GO:0005622)
ENSDARG00000029353	639.537	0.587362	0.261939	2.24236	0.0249381	0.270764	serpine2	K16643	molecular_function:serine-type endopeptidase inhibitor activity(GO:0004867)
ENSDARG00000090873	188.488	0.586069	0.297875	1.9675	0.0491253	0.396736	ccl34a.4	_	_
ENSDARG00000078814	67.8411	0.586056	0.242315	2.41857	0.0155814	0.205388	si:dkey-34m19.3	K09228	_
ENSDARG00000055760	126.353	0.585999	0.228336	2.56639	0.0102764	0.158439	srm	K00797	_
ENSDARG00000061691	160.64	0.585475	0.210188	2.78548	0.00534483	0.104669	qpctla	K00683	molecular_function:peptidase activity(GO:0008233);biological_process:proteolysis(GO:0006508)
ENSDARG00000061690	74.4807	0.585465	0.255719	2.28949	0.0220511	0.252772	nxpe3	_	cellular_component:extracellular region(GO:0005576)
ENSDARG00000075697	425.615	0.585268	0.172013	3.40246	0.000667833	0.026788	si:ch73-380l3.1	_	cellular_component:integral component of membrane(GO:0016021)
ENSDARG00000078797	64.6292	0.585114	0.249739	2.34291	0.0191342	0.23329	dennd3a	_	_
ENSDARG00000075592	234.24	0.585	0.228261	2.56286	0.0103815	0.159454	tnfaip8l2a	_	biological_process:innate immune response(GO:0045087)
ENSDARG00000040485	107.407	0.584605	0.288775	2.02443	0.0429257	0.369128	dfna5b	_	biological_process:regulation of biosynthetic process(GO:0009889);biological_process:inner ear morphogenesis(GO:0042472)
ENSDARG00000053746	1.79379	0.584484	0.264883	2.20657	0.0273441	NA	CABZ01084566.1	_	_
ENSDARG00000101749	350.87	0.583812	0.179192	3.25803	0.00112189	0.0387776	zgc:92161	_	biological_process:metabolic process(GO:0008152);molecular_function:oxidoreductase activity(GO:0016491);molecular_function:nucleotide binding(GO:0000166)
ENSDARG00000069595	357.383	0.582625	0.172809	3.3715	0.000747596	0.0285407	si:ch211-214c7.4	_	_
ENSDARG00000069009	267.597	0.582372	0.196575	2.96259	0.00305066	0.075304	si:ch211-147a11.3	_	_
ENSDARG00000090945	52.2147	0.580774	0.281086	2.06617	0.038812	0.349903	si:ch211-170d8.8	_	_
ENSDARG00000101562	76.0374	0.578657	0.277206	2.08747	0.0368461	0.339538	znf1014	K09228	molecular_function:zinc ion binding(GO:0008270);molecular_function:nucleic acid binding(GO:0003676);cellular_component:intracellular(GO:0005622)
ENSDARG00000035563	169.881	0.578173	0.283543	2.03911	0.0414395	0.362851	znf703	_	molecular_function:histone deacetylase binding(GO:0042826);biological_process:regulation of transforming growth factor beta receptor signaling pathway(GO:0017015);biological_process:embryonic camera-type eye morphogenesis(GO:0048596);biological_process:regulation of canonical Wnt signaling pathway(GO:0060828);biological_process:hindbrain development(GO:0030902);biological_process:negative regulat…
ENSDARG00000029524	417.818	0.577794	0.171392	3.37119	0.000748439	0.0285407	impdh1b	K00088	biological_process:oxidation-reduction process(GO:0055114);molecular_function:metal ion binding(GO:0046872);molecular_function:nucleotide binding(GO:0000166);biological_process:GMP biosynthetic process(GO:0006177);cellular_component:cytoplasm(GO:0005737);molecular_function:IMP dehydrogenase activity(GO:0003938);cellular_component:nucleus(GO:0005634)
ENSDARG00000003293	100.517	0.575994	0.271002	2.12543	0.0335511	0.323322	sox9a	K18435	cellular_component:cytoplasm(GO:0005737);biological_process:embryonic pectoral fin morphogenesis(GO:0035118);biological_process:cartilage morphogenesis(GO:0060536);biological_process:oligodendrocyte differentiation(GO:0048709);biological_process:otic placode formation(GO:0043049);biological_process:astrocyte differentiation(GO:0048708)
ENSDARG00000090396	154.831	0.575614	0.218705	2.63192	0.00849049	0.142542	si:cabz01074946.1	_	_
ENSDARG00000075899	46.542	0.575243	0.278835	2.06302	0.0391104	0.351663	adgrl2b.1	K04593	biological_process:metabolic process(GO:0008152);molecular_function:transferase activity, transferring acyl groups(GO:0016746);biological_process:regulation of cAMP metabolic process(GO:0030814);molecular_function:histamine receptor activity(GO:0004969);biological_process:regulation of synaptic transmission(GO:0050804);cellular_component:integral component of membrane(GO:0016021);biological_proce…
ENSDARG00000018529	865.463	0.574745	0.172856	3.32498	0.000884235	0.0319542	lipf	K01052	molecular_function:hydrolase activity, acting on ester bonds(GO:0016788);biological_process:response to hypoxia(GO:0001666);biological_process:lipid catabolic process(GO:0016042)
ENSDARG00000098475	51.7822	0.57468	0.285067	2.01594	0.0438058	0.372283	arr3b	K04439	biological_process:signal transduction(GO:0007165)
ENSDARG00000005823	63.7419	0.574525	0.28667	2.00413	0.0450561	0.377096	slc39a10	K14716	biological_process:zinc II ion transport(GO:0006829);biological_process:response to zinc ion(GO:0010043);biological_process:transmembrane transport(GO:0055085);cellular_component:integral component of membrane(GO:0016021);molecular_function:zinc ion transmembrane transporter activity(GO:0005385)
ENSDARG00000036912	165.662	0.574263	0.257013	2.23437	0.0254586	0.275015	edn1	K16366	biological_process:neural crest cell differentiation(GO:0014033);biological_process:cartilage development involved in endochondral bone morphogenesis(GO:0060351);biological_process:regulation of vasoconstriction(GO:0019229);biological_process:cartilage morphogenesis(GO:0060536);biological_process:face morphogenesis(GO:0060325);cellular_component:extracellular region(GO:0005576);biological_process…
ENSDARG00000105034	46.2206	0.573407	0.282925	2.02671	0.0426924	0.368645	zdhhc18b	K16675	molecular_function:zinc ion binding(GO:0008270)
ENSDARG00000058348	461.766	0.572613	0.291423	1.96489	0.0494272	0.397198	scinlb	K05768	molecular_function:actin binding(GO:0003779)
ENSDARG00000044191	151.531	0.572571	0.231866	2.46941	0.0135337	0.188149	gxylt2	K13676	molecular_function:transferase activity, transferring glycosyl groups(GO:0016757)
ENSDARG00000077009	279.867	0.572346	0.221053	2.58918	0.00962055	0.152234	wdfy4	_	_
ENSDARG00000008548	85.3132	0.570715	0.27123	2.10417	0.0353636	0.331974	arhgap12a	_	biological_process:signal transduction(GO:0007165);molecular_function:phospholipid binding(GO:0005543);cellular_component:intracellular(GO:0005622)
ENSDARG00000067613	94.1041	0.570528	0.251334	2.26999	0.0232079	0.259239	dnajc25	K19371	_
ENSDARG00000017128	823.903	0.569866	0.193874	2.93936	0.00328895	0.0780839	MYOF (1 of many)	_	_
ENSDARG00000104315	324.041	0.569636	0.26306	2.16542	0.0303552	0.303676	fhl3b	_	_
ENSDARG00000101292	1.86171	0.568755	0.261776	2.17268	0.0298047	NA	si:dkey-201g16.1	K09228	molecular_function:zinc ion binding(GO:0008270);molecular_function:nucleic acid binding(GO:0003676);cellular_component:intracellular(GO:0005622)
ENSDARG00000073843	509.179	0.568085	0.195426	2.90691	0.00365016	0.0833478	myo9ab	_	biological_process:metabolic process(GO:0008152);molecular_function:transferase activity, transferring acyl groups(GO:0016746);biological_process:regulation of cAMP metabolic process(GO:0030814);molecular_function:histamine receptor activity(GO:0004969);biological_process:regulation of synaptic transmission(GO:0050804);cellular_component:integral component of membrane(GO:0016021);biological_proce…
ENSDARG00000060927	109.929	0.567803	0.242941	2.33721	0.0194285	0.234831	si:ch211-136a13.1	_	_
ENSDARG00000057035	96.2219	0.566345	0.2779	2.03794	0.0415556	0.3631	stoml3b	K17286	cellular_component:membrane(GO:0016020)
ENSDARG00000029263	77.6323	0.566268	0.249115	2.27312	0.0230191	0.258483	hoxb3a	K09303	_
ENSDARG00000035028	79.0351	0.566231	0.264328	2.14215	0.0321815	0.314748	lpcat4	_	molecular_function:transferase activity, transferring acyl groups(GO:0016746);biological_process:metabolic process(GO:0008152);molecular_function:calcium ion binding(GO:0005509)
ENSDARG00000090585	404.456	0.566102	0.271492	2.08515	0.0370556	0.340181	gpc1b	K08107	cellular_component:anchored component of membrane(GO:0031225);cellular_component:proteinaceous extracellular matrix(GO:0005578);molecular_function:heparan sulfate proteoglycan binding(GO:0043395);cellular_component:plasma membrane(GO:0005886)
ENSDARG00000092680	4.38914	0.565916	0.276851	2.04412	0.0409415	NA	si:dkey-58f10.12	_	biological_process:metabolic process(GO:0008152);molecular_function:transferase activity, transferring acyl groups(GO:0016746);biological_process:regulation of cAMP metabolic process(GO:0030814);molecular_function:histamine receptor activity(GO:0004969);biological_process:regulation of synaptic transmission(GO:0050804);cellular_component:integral component of membrane(GO:0016021);biological_proce…
ENSDARG00000004931	2.061	0.565444	0.280155	2.01832	0.0435575	NA	slc8a3	K05849	molecular_function:calcium:sodium antiporter activity(GO:0005432);biological_process:calcium ion transport(GO:0006816);biological_process:transmembrane transport(GO:0055085);cellular_component:integral component of membrane(GO:0016021);biological_process:cell communication(GO:0007154)
ENSDARG00000056515	151.325	0.565297	0.234065	2.41513	0.0157296	0.206544	spsb1	K10343	biological_process:intracellular signal transduction(GO:0035556)
ENSDARG00000060830	222.379	0.564692	0.188116	3.00183	0.00268363	0.0698849	fam83hb	_	_
ENSDARG00000032369	441.229	0.563323	0.225289	2.50045	0.0124035	0.178538	btbd6b	K10478	cellular_component:cytoplasmic mRNA processing body(GO:0000932);biological_process:cell differentiation(GO:0030154);biological_process:nervous system development(GO:0007399)
ENSDARG00000045277	137.648	0.562392	0.256236	2.19482	0.0281766	0.291454	rdh12l	_	biological_process:metabolic process(GO:0008152);molecular_function:oxidoreductase activity(GO:0016491);molecular_function:nucleotide binding(GO:0000166)
ENSDARG00000099277	2.01033	0.562228	0.280032	2.00773	0.0446725	NA	BX914214.2	K09228	_
ENSDARG00000071036	193.906	0.561477	0.239627	2.34313	0.0191225	0.23329	si:dkey-286j15.3	_	_
ENSDARG00000075952	173.607	0.561321	0.23003	2.4402	0.014679	0.199347	mbd2	K11590	cellular_component:nucleus(GO:0005634);molecular_function:DNA binding(GO:0003677)
ENSDARG00000062974	2.28994	0.561157	0.280248	2.00236	0.0452457	NA	itga2.2	K06481	_
ENSDARG00000030340	243.379	0.560958	0.189587	2.95884	0.00308798	0.0754652	guk1a	K00942	molecular_function:guanylate kinase activity(GO:0004385);biological_process:purine nucleotide metabolic process(GO:0006163)
ENSDARG00000057729	3.13492	0.558275	0.269163	2.07411	0.0380688	NA	ephb6	_	_
ENSDARG00000057099	66.1521	0.558077	0.258096	2.16228	0.0305964	0.305373	papss1	K13811	molecular_function:sulfate adenylyltransferase (ATP) activity(GO:0004781);molecular_function:ATP binding(GO:0005524);biological_process:sulfate assimilation(GO:0000103);molecular_function:adenylylsulfate kinase activity(GO:0004020)
ENSDARG00000005590	68.9588	0.55806	0.247507	2.25473	0.0241505	0.265422	mtf2	K11485	molecular_function:zinc ion binding(GO:0008270)
ENSDARG00000035650	232.793	0.558052	0.201185	2.77382	0.00554019	0.107142	evla	_	cellular_component:cytoskeleton(GO:0005856);molecular_function:actin binding(GO:0003779);molecular_function:SH3 domain binding(GO:0017124);biological_process:actin polymerization or depolymerization(GO:0008154);biological_process:protein homotetramerization(GO:0051289)
ENSDARG00000104638	2.08869	0.557587	0.278483	2.00223	0.04526	NA	BX324155.1	K09228	molecular_function:zinc ion binding(GO:0008270);molecular_function:nucleic acid binding(GO:0003676);cellular_component:intracellular(GO:0005622)
ENSDARG00000025593	285.768	0.556234	0.230414	2.41406	0.0157758	0.206739	plekhj1	_	molecular_function:phospholipid binding(GO:0005543)
ENSDARG00000068637	1445.25	0.555187	0.208401	2.66404	0.0077209	0.13343	si:ch211-281l24.3	_	_
ENSDARG00000038557	120.182	0.555147	0.21859	2.53968	0.0110955	0.166305	anks3	_	_
ENSDARG00000041428	71.6433	0.555001	0.279453	1.98603	0.0470305	0.386788	yrdc	_	molecular_function:double-stranded RNA binding(GO:0003725)
ENSDARG00000056605	189.55	0.554516	0.246269	2.25167	0.0243431	0.266851	wbp2	_	_
ENSDARG00000040178	394.574	0.554486	0.222222	2.49519	0.012589	0.180447	havcr1	_	_
ENSDARG00000061345	900.978	0.553222	0.256498	2.15683	0.0310189	0.307421	wwp2	K05630	cellular_component:cytoplasm(GO:0005737);biological_process:protein ubiquitination involved in ubiquitin-dependent protein catabolic process(GO:0042787);molecular_function:ubiquitin-protein transferase activity(GO:0004842);cellular_component:nucleus(GO:0005634);biological_process:palate development(GO:0060021)
ENSDARG00000100677	211.306	0.552697	0.265345	2.08293	0.0372574	0.341116	tmem205	_	cellular_component:integral component of membrane(GO:0016021)
ENSDARG00000018178	142.53	0.552084	0.23145	2.38532	0.0170642	0.218025	pgm2	K15779	cellular_component:cytosol(GO:0005829);biological_process:carbohydrate catabolic process(GO:0016052);molecular_function:magnesium ion binding(GO:0000287);molecular_function:phosphoglucomutase activity(GO:0004614)
ENSDARG00000105491	179.8	0.550935	0.249941	2.20426	0.0275063	0.286431	arhgef5	_	_
ENSDARG00000070651	305.793	0.549797	0.166318	3.3057	0.000947384	0.0338774	prkcdb	K06068	_
ENSDARG00000037997	569.037	0.549364	0.211676	2.5953	0.0094508	0.150914	tubb5	K07375	cellular_component:tubulin complex(GO:0045298);molecular_function:GTPase activating protein binding(GO:0032794);cellular_component:cell body(GO:0044297);cellular_component:nuclear envelope lumen(GO:0005641);molecular_function:GTP binding(GO:0005525);molecular_function:MHC class I protein binding(GO:0042288);;biological_process:spindle assembly(GO:0051225);cellular_component:cytoplasm(GO:0005737);…
ENSDARG00000105160	3.1034	0.549332	0.270847	2.0282	0.0425399	NA	BX927098.1	_	_
ENSDARG00000057787	242.274	0.54924	0.25936	2.11768	0.0342025	0.326647	itgae.2	K06524	biological_process:metabolic process(GO:0008152);molecular_function:transferase activity, transferring acyl groups(GO:0016746);biological_process:regulation of cAMP metabolic process(GO:0030814);molecular_function:histamine receptor activity(GO:0004969);biological_process:regulation of synaptic transmission(GO:0050804);cellular_component:integral component of membrane(GO:0016021);biological_proce…
ENSDARG00000101181	59.3235	0.549126	0.273044	2.01113	0.044312	0.374213	s100w	_	_
ENSDARG00000074322	900.582	0.54788	0.230196	2.38006	0.0173098	0.22001	si:ch211-194m7.3	_	_
ENSDARG00000096156	2.48496	0.546514	0.256272	2.13255	0.0329616	NA	si:dkey-21h14.11	K06545	_
ENSDARG00000103959	310.767	0.546381	0.215439	2.53613	0.0112086	0.167119	pak1	K04409	biological_process:protein phosphorylation(GO:0006468);molecular_function:ATP binding(GO:0005524);molecular_function:protein serine/threonine kinase activity(GO:0004674)
ENSDARG00000061890	287.865	0.544913	0.226178	2.40922	0.0159865	0.208792	atp13a2	K13526	biological_process:embryo development(GO:0009790);molecular_function:metal ion binding(GO:0046872);molecular_function:ATP binding(GO:0005524);biological_process:cation transport(GO:0006812);cellular_component:integral component of membrane(GO:0016021);biological_process:locomotory behavior(GO:0007626);molecular_function:cation-transporting ATPase activity(GO:0019829)
ENSDARG00000005463	732.038	0.544313	0.169598	3.20942	0.00133001	0.0440506	slc30a1a	K14688	biological_process:zinc II ion transport(GO:0006829);biological_process:response to zinc ion(GO:0010043);biological_process:transmembrane transport(GO:0055085);cellular_component:integral component of membrane(GO:0016021);molecular_function:zinc ion transmembrane transporter activity(GO:0005385)
ENSDARG00000096747	2.01489	0.544084	0.276623	1.96688	0.0491971	NA	BX296562.2	_	molecular_function:carbohydrate binding(GO:0030246);biological_process:cell adhesion(GO:0007155);cellular_component:membrane(GO:0016020)
ENSDARG00000104651	2.01489	0.544084	0.276623	1.96688	0.0491971	NA	msx2a	K09341	molecular_function:sequence-specific DNA binding transcription factor activity(GO:0003700);molecular_function:sequence-specific DNA binding(GO:0043565);biological_process:multicellular organismal development(GO:0007275);cellular_component:nucleus(GO:0005634);biological_process:regulation of transcription, DNA-templated(GO:0006355)
ENSDARG00000006060	238.282	0.543119	0.269708	2.01373	0.0440378	0.373229	aim1b	_	biological_process:metabolic process(GO:0008152);molecular_function:transferase activity, transferring acyl groups(GO:0016746);biological_process:regulation of cAMP metabolic process(GO:0030814);molecular_function:histamine receptor activity(GO:0004969);biological_process:regulation of synaptic transmission(GO:0050804);cellular_component:integral component of membrane(GO:0016021);biological_proce…
ENSDARG00000039482	91.3882	0.542993	0.228791	2.37331	0.0176294	0.221978	calhm2	_	_
ENSDARG00000019062	524.453	0.542142	0.185457	2.92327	0.00346377	0.0806202	arpc5b	K05754	cellular_component:cytoskeleton(GO:0005856);biological_process:regulation of actin filament polymerization(GO:0030833)
ENSDARG00000091897	41.7825	0.54144	0.274702	1.97101	0.048723	0.394058	BX323884.1	_	_
ENSDARG00000013687	588.66	0.540987	0.27526	1.96537	0.0493717	0.397198	cilp2	_	_
ENSDARG00000061000	2.14276	0.539411	0.273952	1.969	0.048953	NA	klhdc8a	_	_
ENSDARG00000061259	364.835	0.539225	0.187426	2.877	0.00401479	0.0877951	sost	K16834	_
ENSDARG00000009390	173.358	0.536912	0.247815	2.16659	0.0302663	0.303477	npl	K01639	molecular_function:N-acetylneuraminate lyase activity(GO:0008747);biological_process:carbohydrate metabolic process(GO:0005975);cellular_component:cytoplasm(GO:0005737)
ENSDARG00000071586	521.044	0.536381	0.194633	2.75586	0.00585382	0.110943	tgfbi	K19519	biological_process:muscle fiber development(GO:0048747);biological_process:response to chemical(GO:0042221)
ENSDARG00000010454	1.53689	0.536211	0.257273	2.08421	0.0371411	NA	guca1a	K08328	molecular_function:guanylate cyclase activator activity(GO:0030250);molecular_function:calcium ion binding(GO:0005509)
ENSDARG00000000767	604.693	0.535308	0.217578	2.46031	0.0138818	0.191571	spi1b	K09438	biological_process:negative regulation of erythrocyte differentiation(GO:0045647);biological_process:regulation of transcription, DNA-templated(GO:0006355);biological_process:erythrocyte development(GO:0048821);molecular_function:sequence-specific DNA binding(GO:0043565);biological_process:positive regulation of gene expression(GO:0010628);molecular_function:sequence-specific DNA binding transcri…
ENSDARG00000059804	205.151	0.534645	0.228832	2.33641	0.0194701	0.234867	fam134c	_	cellular_component:endoplasmic reticulum(GO:0005783)
ENSDARG00000054837	105.35	0.533669	0.225586	2.3657	0.0179959	0.22451	zgc:136870	_	molecular_function:GTP binding(GO:0005525)
ENSDARG00000040917	659.412	0.533662	0.223572	2.38698	0.0169874	0.217848	cbfb	_	cellular_component:core-binding factor complex(GO:0016513);cellular_component:Z disc(GO:0030018);biological_process:sarcomere organization(GO:0045214);biological_process:regulation of transcription, DNA-templated(GO:0006355);biological_process:sarcomerogenesis(GO:0048769);molecular_function:DNA binding(GO:0003677);biological_process:heart contraction(GO:0060047);molecular_function:protein heterod…
ENSDARG00000039265	232.674	0.532299	0.244895	2.17358	0.0297363	0.300481	arhgap4a	K07526	biological_process:signal transduction(GO:0007165);cellular_component:intracellular(GO:0005622)
ENSDARG00000060751	282.704	0.532039	0.193322	2.75209	0.0059216	0.111744	taok3a	K04429	_
ENSDARG00000007808	85.8666	0.531932	0.238487	2.23045	0.0257176	0.276761	zdhhc16a	K18932	molecular_function:zinc ion binding(GO:0008270)
ENSDARG00000055225	381.601	0.531806	0.217795	2.44177	0.0146153	0.199077	dock8	_	molecular_function:guanyl-nucleotide exchange factor activity(GO:0005085);biological_process:small GTPase mediated signal transduction(GO:0007264)
ENSDARG00000077938	126.69	0.531536	0.263973	2.0136	0.0440518	0.373229	cd248b	K06706	_
ENSDARG00000042440	189.023	0.531118	0.215463	2.46501	0.0137011	0.189845	p2rx7	K05220	biological_process:purinergic nucleotide receptor signaling pathway(GO:0035590);cellular_component:integral component of membrane(GO:0016021);molecular_function:ATP binding(GO:0005524);molecular_function:extracellular ATP-gated cation channel activity(GO:0004931);molecular_function:purinergic nucleotide receptor activity(GO:0001614);biological_process:cation transport(GO:0006812);cellular_compone…
ENSDARG00000057322	727.436	0.530393	0.22372	2.37079	0.0177502	0.222621	tmem47	_	cellular_component:integral component of membrane(GO:0016021)
ENSDARG00000036878	201.669	0.529676	0.258604	2.04821	0.0405393	0.358837	sh3bgrl2	_	cellular_component:nucleus(GO:0005634);molecular_function:SH3 domain binding(GO:0017124)
ENSDARG00000007377	826.048	0.529291	0.225146	2.35088	0.018729	0.230534	odc1	K01581	biological_process:polyamine biosynthetic process(GO:0006596);biological_process:eye photoreceptor cell development(GO:0042462);molecular_function:catalytic activity(GO:0003824)
ENSDARG00000105275	1.64751	0.528381	0.255485	2.06815	0.0386259	NA	CABZ01069907.1	K07885	molecular_function:GTP binding(GO:0005525);biological_process:small GTPase mediated signal transduction(GO:0007264);biological_process:protein transport(GO:0015031)
ENSDARG00000029036	120.103	0.528023	0.246935	2.13831	0.0324919	0.316298	rab32a	K07918	molecular_function:GTP binding(GO:0005525);biological_process:small GTPase mediated signal transduction(GO:0007264);biological_process:protein transport(GO:0015031)
ENSDARG00000093859	1.7835	0.52764	0.2546	2.07242	0.038226	NA	si:ch73-106l15.2	K12012	molecular_function:zinc ion binding(GO:0008270);cellular_component:intracellular(GO:0005622)
ENSDARG00000034187	164.203	0.527613	0.261758	2.01565	0.0438361	0.372283	calm1b	K02183	_
ENSDARG00000030938	101.512	0.527523	0.256328	2.058	0.0395898	0.353551	fermt3b	K17084	molecular_function:phospholipid binding(GO:0005543)
ENSDARG00000006307	319.848	0.527162	0.241139	2.18613	0.028806	0.294846	shisa4	_	_
ENSDARG00000079932	1006.75	0.526025	0.23048	2.2823	0.0224714	0.255841	zgc:152830	K01255	cellular_component:cytoplasm(GO:0005737);biological_process:proteolysis(GO:0006508);molecular_function:manganese ion binding(GO:0030145);molecular_function:metalloexopeptidase activity(GO:0008235);molecular_function:aminopeptidase activity(GO:0004177)
ENSDARG00000104267	13398.5	0.525991	0.248742	2.1146	0.0344639	0.328225	postnb	_	biological_process:muscle attachment(GO:0016203)
ENSDARG00000098345	120.412	0.52593	0.22925	2.29414	0.0217827	0.251223	mamdc2a	_	_
ENSDARG00000033928	521.52	0.525005	0.220377	2.38231	0.0172045	0.219161	ndfip2	_	_
ENSDARG00000077410	119.24	0.524902	0.237925	2.20617	0.0273722	0.285732	myo9b	K10360	_
ENSDARG00000019601	4662.47	0.524483	0.246355	2.12898	0.0332562	0.321207	col12a1b	K08132	_
ENSDARG00000045676	1066.94	0.523324	0.200614	2.60861	0.00909112	0.148274	calua	_	_
ENSDARG00000089943	3.99121	0.522793	0.261891	1.99623	0.0459093	NA	npy2rl	K04205	_
ENSDARG00000103207	98.8105	0.521661	0.231509	2.25331	0.0242398	0.26606	rab11fip4b	K12485	cellular_component:recycling endosome membrane(GO:0055038);cellular_component:endocytic vesicle(GO:0030139);biological_process:cytokinesis(GO:0000910);cellular_component:midbody(GO:0030496);biological_process:transport(GO:0006810);biological_process:cell cycle(GO:0007049);cellular_component:cleavage furrow(GO:0032154);molecular_function:ADP-ribosylation factor binding(GO:0030306);molecular_functi…
ENSDARG00000055713	367.903	0.521412	0.237206	2.19814	0.0279395	0.289352	fmnl1a	_	_
ENSDARG00000023299	169.684	0.521218	0.256798	2.02968	0.0423893	0.366836	snu13b	K12845	cellular_component:nucleolus(GO:0005730);molecular_function:RNA binding(GO:0003723);biological_process:ribosome biogenesis(GO:0042254);molecular_function:hydrolase activity(GO:0016787);cellular_component:ribonucleoprotein complex(GO:0030529)
ENSDARG00000104089	125.448	0.520015	0.238384	2.18142	0.0291523	0.297044	p3h4	_	_
ENSDARG00000042623	625.387	0.519278	0.187898	2.76361	0.00571657	0.109317	acbd3	_	biological_process:transport(GO:0006810);cellular_component:integral component of membrane(GO:0016021);molecular_function:fatty-acyl-CoA binding(GO:0000062)
ENSDARG00000069356	61.9731	0.518865	0.259524	1.9993	0.0455761	0.379215	adgrl2a	K04593	_
ENSDARG00000015686	145.21	0.518161	0.225953	2.29322	0.0218351	0.251649	bmp6	K16620	cellular_component:extracellular region(GO:0005576);molecular_function:growth factor activity(GO:0008083);biological_process:growth(GO:0040007)
ENSDARG00000041199	107.262	0.51793	0.210272	2.46314	0.0137726	0.190526	alg12	K03847	biological_process:GPI anchor biosynthetic process(GO:0006506);cellular_component:intrinsic component of endoplasmic reticulum membrane(GO:0031227);biological_process:dolichol-linked oligosaccharide biosynthetic process(GO:0006488);molecular_function:alpha-1,6-mannosyltransferase activity(GO:0000009)
ENSDARG00000088503	1.51848	0.517754	0.253837	2.03971	0.0413797	NA	BX682234.2	_	_
ENSDARG00000052680	102.869	0.517416	0.22306	2.31963	0.0203608	0.240842	si:dkey-182g1.2	_	_
ENSDARG00000039273	268.968	0.517226	0.2553	2.02595	0.0427699	0.368645	fbln5	K17340	molecular_function:calcium ion binding(GO:0005509)
ENSDARG00000094695	223.678	0.516624	0.211289	2.4451	0.0144812	0.197751	si:dkey-204f11.64	_	biological_process:metabolic process(GO:0008152);molecular_function:transferase activity, transferring acyl groups(GO:0016746);biological_process:regulation of cAMP metabolic process(GO:0030814);molecular_function:histamine receptor activity(GO:0004969);biological_process:regulation of synaptic transmission(GO:0050804);cellular_component:integral component of membrane(GO:0016021);biological_proce…
ENSDARG00000073684	462.557	0.51613	0.231375	2.2307	0.0257008	0.276761	quo	_	biological_process:mesoderm morphogenesis(GO:0048332);biological_process:organ morphogenesis(GO:0009887);molecular_function:Rho guanyl-nucleotide exchange factor activity(GO:0005089);molecular_function:phospholipid binding(GO:0005543);cellular_component:intracellular(GO:0005622);biological_process:regulation of Rho protein signal transduction(GO:0035023)
ENSDARG00000101894	575.603	0.515854	0.183306	2.81417	0.00489038	0.0989504	stk10	K08837	cellular_component:plasma membrane(GO:0005886);biological_process:cell cycle(GO:0007049);biological_process:protein phosphorylation(GO:0006468);molecular_function:ATP binding(GO:0005524);molecular_function:protein serine/threonine kinase activity(GO:0004674)
ENSDARG00000103802	135.01	0.515704	0.217717	2.36869	0.0178512	0.223231	si:ch73-389b16.2	_	_
ENSDARG00000044183	273.503	0.514519	0.231702	2.2206	0.0263778	0.279689	prkab1a	K07199	molecular_function:kinase activity(GO:0016301);biological_process:phosphorylation(GO:0016310)
ENSDARG00000020764	583.518	0.513507	0.246516	2.08305	0.0372462	0.341116	slmapb	_	_
ENSDARG00000021022	112.96	0.511393	0.224563	2.27728	0.0227694	0.256557	ift57	K04638	biological_process:nonmotile primary cilium assembly(GO:0035058);biological_process:apoptotic process(GO:0006915);biological_process:eye photoreceptor cell development(GO:0042462);biological_process:photoreceptor cell maintenance(GO:0045494);biological_process:cilium or flagellum-dependent cell motility(GO:0001539);cellular_component:cilium(GO:0005929);biological_process:determination of left/rig…
ENSDARG00000052155	219.556	0.511305	0.219299	2.33154	0.019725	0.236141	lrrc8ab	_	_
ENSDARG00000034497	176.524	0.508032	0.218743	2.32251	0.0202057	0.240007	fbxl14a	_	molecular_function:ubiquitin-protein transferase activity(GO:0004842);cellular_component:SCF ubiquitin ligase complex(GO:0019005);biological_process:protein ubiquitination(GO:0016567)
ENSDARG00000088492	787.004	0.507335	0.176067	2.88148	0.00395808	0.087056	cntrl	K16770	_
ENSDARG00000068233	638.238	0.505918	0.196953	2.56873	0.0102073	0.158134	CD53	K06489	_
ENSDARG00000102808	931.15	0.505227	0.247196	2.04383	0.04097	0.360833	calr3b	K08057	_
ENSDARG00000003699	539.771	0.505162	0.207913	2.42968	0.015112	0.202328	atp7a	K17686	biological_process:copper ion transport(GO:0006825);biological_process:response to copper ion(GO:0046688);molecular_function:copper ion binding(GO:0005507);molecular_function:ATP binding(GO:0005524);cellular_component:integral component of membrane(GO:0016021);molecular_function:cation-transporting ATPase activity(GO:0019829)
ENSDARG00000016470	1550.17	0.504972	0.167032	3.0232	0.00250119	0.0673337	anxa5b	K16646	biological_process:negative regulation of coagulation(GO:0050819);cellular_component:cytoplasm(GO:0005737);molecular_function:calcium-dependent phospholipid binding(GO:0005544);molecular_function:calcium ion binding(GO:0005509)
ENSDARG00000045530	153.735	0.504282	0.243913	2.06747	0.0386902	0.349544	si:ch211-244b2.4	_	molecular_function:zinc ion binding(GO:0008270);molecular_function:nucleic acid binding(GO:0003676)
ENSDARG00000092546	666.646	0.504218	0.171934	2.93262	0.00336111	0.0789091	pdap1a	_	_
ENSDARG00000062129	1116.42	0.503828	0.186169	2.7063	0.00680382	0.122677	mxra8b	_	_
ENSDARG00000105040	323.62	0.503301	0.184825	2.72312	0.00646692	0.117723	fam69c	_	_
ENSDARG00000034643	1037.23	0.502857	0.203009	2.47702	0.0132484	0.185503	fhl3a	_	_
ENSDARG00000104038	1.40903	0.502855	0.251538	1.99912	0.0455958	NA	znf1023	K09228	molecular_function:zinc ion binding(GO:0008270);molecular_function:nucleic acid binding(GO:0003676);cellular_component:intracellular(GO:0005622)
ENSDARG00000089802	1.53233	0.502753	0.250887	2.0039	0.0450807	NA	akap1a	K16518	_
ENSDARG00000009031	123.14	0.5023	0.205127	2.44873	0.0143361	0.196411	tnikb	K08840	;biological_process:protein phosphorylation(GO:0006468);molecular_function:ATP binding(GO:0005524);molecular_function:protein serine/threonine kinase activity(GO:0004674)
ENSDARG00000094451	1415.21	0.501923	0.243554	2.06083	0.0393193	0.3519	cfp	K15412	_
ENSDARG00000032458	535.287	0.500967	0.201114	2.49097	0.0127396	0.182146	mark2b	K08798	_
ENSDARG00000051940	181.562	0.500813	0.22295	2.2463	0.0246846	0.269901	ugt2a4	K00699	molecular_function:transferase activity, transferring hexosyl groups(GO:0016758);biological_process:metabolic process(GO:0008152)
ENSDARG00000078310	68.7411	0.500437	0.255201	1.96095	0.049885	0.399411	cecr2	_	_
ENSDARG00000071197	168.707	0.500341	0.254587	1.9653	0.0493794	0.397198	usp40	K11869	biological_process:ubiquitin-dependent protein catabolic process(GO:0006511);molecular_function:cysteine-type peptidase activity(GO:0008234)

## Sheet: Downregulated genes
gene_id	baseMean	log2FoldChange	lfcSE	stat	pvalue	padj	GeneSymbol	KO	GO
ENSDARG00000038248	56.7694	-3.5229	0.333506	-10.5632	4.4127e-26	7.52673e-22	ggact.2	_	molecular_function:gamma-glutamylcyclotransferase activity(GO:0003839);biological_process:cellular modified amino acid catabolic process(GO:0042219)
ENSDARG00000099420	1745.78	-2.84884	0.299038	-9.52666	1.62418e-21	1.38518e-17	nme2b.2	K00940	biological_process:nucleoside diphosphate phosphorylation(GO:0006165);molecular_function:nucleoside diphosphate kinase activity(GO:0004550);biological_process:UTP biosynthetic process(GO:0006228);molecular_function:ATP binding(GO:0005524);biological_process:GTP biosynthetic process(GO:0006183);biological_process:CTP biosynthetic process(GO:0006241)
ENSDARG00000070581	24.5015	-2.6609	0.340443	-7.81599	5.45309e-15	1.55022e-11	ggact.1	_	molecular_function:gamma-glutamylcyclotransferase activity(GO:0003839);biological_process:cellular modified amino acid catabolic process(GO:0042219)
ENSDARG00000104890	36.4557	-2.61037	0.335066	-7.79061	6.66877e-15	1.62499e-11	si:ch211-76m11.3	K12800	_
ENSDARG00000101030	64.0277	-2.47706	0.299789	-8.26267	1.42454e-16	4.85968e-13	si:ch73-158p21.3	_	biological_process:immune response(GO:0006955);biological_process:antigen processing and presentation of peptide or polysaccharide antigen via MHC class II(GO:0002504);cellular_component:integral component of membrane(GO:0016021);cellular_component:MHC class II protein complex(GO:0042613)
ENSDARG00000102713	22.6107	-2.40437	0.342548	-7.01908	2.23328e-12	3.46301e-09	si:ch211-205a14.1	K12800	biological_process:metabolic process(GO:0008152);molecular_function:transferase activity, transferring acyl groups(GO:0016746);biological_process:regulation of cAMP metabolic process(GO:0030814);molecular_function:histamine receptor activity(GO:0004969);biological_process:regulation of synaptic transmission(GO:0050804);cellular_component:integral component of membrane(GO:0016021);biological_proce…
ENSDARG00000105679	49.5841	-2.35732	0.32112	-7.34093	2.12112e-13	4.52249e-10	si:dkey-240n22.6	K12800	_
ENSDARG00000097513	17.1862	-2.15926	0.342812	-6.29868	3.00194e-10	2.43829e-07	CT573383.1	_	_
ENSDARG00000005526	28.1819	-2.10992	0.336845	-6.26376	3.75798e-10	2.91363e-07	igfn1.1	_	_
ENSDARG00000078429	34.4331	-2.10904	0.307695	-6.85433	7.16498e-12	9.40101e-09	vtg4	_	molecular_function:lipid transporter activity(GO:0005319);biological_process:lipid transport(GO:0006869)
ENSDARG00000100405	27.5682	-2.10475	0.342847	-6.13903	8.30284e-10	5.66486e-07	BX957252.3	K12800	_
ENSDARG00000053561	315.176	-2.07879	0.290329	-7.16011	8.0612e-13	1.52778e-09	ms4a17a.11	_	cellular_component:integral component of membrane(GO:0016021)
ENSDARG00000070579	15.7579	-2.03588	0.341523	-5.96119	2.50408e-09	1.58193e-06	ggact.3	_	molecular_function:gamma-glutamylcyclotransferase activity(GO:0003839);biological_process:cellular modified amino acid catabolic process(GO:0042219)
ENSDARG00000089296	25.6885	-1.88929	0.325102	-5.81138	6.196e-09	3.30266e-06	si:dkey-240n22.6	K12800	biological_process:metabolic process(GO:0008152);molecular_function:transferase activity, transferring acyl groups(GO:0016746);biological_process:regulation of cAMP metabolic process(GO:0030814);molecular_function:histamine receptor activity(GO:0004969);biological_process:regulation of synaptic transmission(GO:0050804);cellular_component:integral component of membrane(GO:0016021);biological_proce…
ENSDARG00000099112	21.0663	-1.84385	0.342235	-5.38766	7.13799e-08	2.6468e-05	si:dkey-71l4.3	K12800	_
ENSDARG00000100348	12.2582	-1.7623	0.342648	-5.14319	2.70115e-07	7.96971e-05	si:ch211-232d10.2	K12800	_
ENSDARG00000094005	107.601	-1.72503	0.252867	-6.8219	8.98459e-12	1.09464e-08	si:dkey-98j1.5	_	_
ENSDARG00000098348	165.973	-1.70433	0.316623	-5.38283	7.33242e-08	2.66105e-05	znf326	K13204	cellular_component:spliceosomal complex(GO:0005681);molecular_function:RNA polymerase II core binding(GO:0000993);molecular_function:metal ion binding(GO:0046872);biological_process:RNA splicing(GO:0008380);cellular_component:DBIRD complex(GO:0044609);molecular_function:DNA binding(GO:0003677);biological_process:regulation of DNA-templated transcription, elongation(GO:0032784);biological_process:…
ENSDARG00000094215	39.7784	-1.66323	0.339764	-4.89526	9.81758e-07	0.000209323	BX005417.1	_	_
ENSDARG00000105689	53.6867	-1.6579	0.281434	-5.89091	3.84072e-09	2.1837e-06	znf1009	K09228	_
ENSDARG00000103324	30.1325	-1.6436	0.342847	-4.79396	1.6352e-06	0.000324321	si:ch211-127b6.2	K12800	biological_process:metabolic process(GO:0008152);molecular_function:transferase activity, transferring acyl groups(GO:0016746);biological_process:regulation of cAMP metabolic process(GO:0030814);molecular_function:histamine receptor activity(GO:0004969);biological_process:regulation of synaptic transmission(GO:0050804);cellular_component:integral component of membrane(GO:0016021);biological_proce…
ENSDARG00000043802	124.415	-1.61738	0.228607	-7.07495	1.49507e-12	2.55014e-09	ms4a17a.9	_	cellular_component:integral component of membrane(GO:0016021)
ENSDARG00000087299	73.9488	-1.61493	0.263531	-6.12806	8.89578e-10	5.83597e-07	armc9	K11294	_
ENSDARG00000093349	7.58017	-1.58949	0.335484	-4.7379	2.15947e-06	0.00040037	si:ch211-141e20.2	_	cellular_component:integral component of membrane(GO:0016021)
ENSDARG00000090468	57.6746	-1.58897	0.322	-4.93469	8.02799e-07	0.000184981	ppp1r3aa	_	_
ENSDARG00000036376	52.5023	-1.54451	0.296432	-5.21033	1.88506e-07	5.95433e-05	cldn7a	K06087	cellular_component:integral component of membrane(GO:0016021);molecular_function:structural molecule activity(GO:0005198);cellular_component:bicellular tight junction(GO:0005923);cellular_component:plasma membrane(GO:0005886)
ENSDARG00000052059	352.755	-1.53151	0.277335	-5.52225	3.34681e-08	1.46376e-05	PAQR9	_	biological_process:metabolic process(GO:0008152);molecular_function:transferase activity, transferring acyl groups(GO:0016746);biological_process:regulation of cAMP metabolic process(GO:0030814);molecular_function:histamine receptor activity(GO:0004969);biological_process:regulation of synaptic transmission(GO:0050804);cellular_component:integral component of membrane(GO:0016021);biological_proce…
ENSDARG00000102473	46.5367	-1.50367	0.280668	-5.35745	8.44041e-08	2.93812e-05	zgc:171673	K13765	molecular_function:zinc ion binding(GO:0008270);molecular_function:nucleic acid binding(GO:0003676);cellular_component:intracellular(GO:0005622)
ENSDARG00000021059	9032.91	-1.48906	0.312511	-4.76482	1.89025e-06	0.000359919	alas1	K00643	molecular_function:5-aminolevulinate synthase activity(GO:0003870);molecular_function:pyridoxal phosphate binding(GO:0030170);biological_process:tetrapyrrole biosynthetic process(GO:0033014);cellular_component:mitochondrial matrix(GO:0005759);biological_process:porphyrin-containing compound metabolic process(GO:0006778)
ENSDARG00000103844	111.193	-1.48869	0.333959	-4.4577	8.28453e-06	0.00124864	si:ch211-266c8.1	K12800	_
ENSDARG00000095717	12.2459	-1.48317	0.341473	-4.34346	1.40257e-05	0.00176859	si:dkey-172k15.6	K12800	_
ENSDARG00000098415	20.9555	-1.45159	0.341465	-4.25106	2.12762e-05	0.00243563	CT956093.1	_	_
ENSDARG00000095897	1119.05	-1.45005	0.223757	-6.48046	9.14422e-11	9.74831e-08	atp5e	K12194	biological_process:protein transport(GO:0015031);cellular_component:cytosol(GO:0005829);cellular_component:late endosome membrane(GO:0031902)
ENSDARG00000042737	144.768	-1.4471	0.226605	-6.38603	1.70252e-10	1.61333e-07	slc52a3	K14620	biological_process:transport(GO:0006810);cellular_component:plasma membrane(GO:0005886);cellular_component:integral component of membrane(GO:0016021)
ENSDARG00000102211	44.7916	-1.42215	0.308817	-4.60515	4.12163e-06	0.000689241	csf3a	_	biological_process:immune response(GO:0006955);cellular_component:extracellular region(GO:0005576);molecular_function:cytokine activity(GO:0005125);biological_process:embryonic hemopoiesis(GO:0035162)
ENSDARG00000096904	16.8053	-1.41587	0.334738	-4.22977	2.3393e-05	0.00263121	si:dkeyp-100a5.4	_	cellular_component:cytoplasm(GO:0005737)
ENSDARG00000102432	8.78879	-1.40755	0.338392	-4.15952	3.18918e-05	0.00339987	si:dkey-261j11.3	K12800	biological_process:metabolic process(GO:0008152);molecular_function:transferase activity, transferring acyl groups(GO:0016746);biological_process:regulation of cAMP metabolic process(GO:0030814);molecular_function:histamine receptor activity(GO:0004969);biological_process:regulation of synaptic transmission(GO:0050804);cellular_component:integral component of membrane(GO:0016021);biological_proce…
ENSDARG00000040565	273.386	-1.40157	0.292196	-4.79667	1.61327e-06	0.000323737	ckmb	K00933	molecular_function:kinase activity(GO:0016301);molecular_function:ATP binding(GO:0005524);biological_process:phosphorylation(GO:0016310)
ENSDARG00000020427	138.566	-1.39746	0.245441	-5.69365	1.2435e-08	6.23833e-06	nceh1a	K14349	biological_process:metabolic process(GO:0008152);;cellular_component:integral component of membrane(GO:0016021)
ENSDARG00000051879	64.438	-1.39581	0.339348	-4.11322	3.90182e-05	0.00386938	abcc8	K05032	biological_process:transport(GO:0006810);molecular_function:nucleoside-triphosphatase activity(GO:0017111);molecular_function:ATPase activity, coupled to transmembrane movement of substances(GO:0042626);biological_process:transmembrane transport(GO:0055085);molecular_function:sulfonylurea receptor activity(GO:0008281);molecular_function:ATP binding(GO:0005524);biological_process:potassium ion tra…
ENSDARG00000033789	2279.84	-1.39318	0.148101	-9.40693	5.10835e-21	2.90444e-17	ndufb7	K03963	cellular_component:mitochondrion(GO:0005739);molecular_function:NADH dehydrogenase (ubiquinone) activity(GO:0008137)
ENSDARG00000104576	16.1137	-1.38619	0.341747	-4.05617	4.98841e-05	0.0045639	si:ch211-152c8.5	_	_
ENSDARG00000003854	3960.07	-1.37719	0.304994	-4.51546	6.31786e-06	0.000988658	acsl1b	K01897	biological_process:metabolic process(GO:0008152);molecular_function:transferase activity, transferring acyl groups(GO:0016746);biological_process:regulation of cAMP metabolic process(GO:0030814);molecular_function:histamine receptor activity(GO:0004969);biological_process:regulation of synaptic transmission(GO:0050804);cellular_component:integral component of membrane(GO:0016021);biological_proce…
ENSDARG00000060549	41.0677	-1.36991	0.308868	-4.43524	9.19681e-06	0.00134077	CABZ01079024.1	K09610	_
ENSDARG00000103186	86.7348	-1.36891	0.246506	-5.55328	2.80357e-08	1.25844e-05	si:ch73-389k6.1	_	_
ENSDARG00000100443	256.791	-1.36814	0.266573	-5.13232	2.86197e-07	8.13609e-05	CR376766.1	_	_
ENSDARG00000100352	97.3193	-1.35012	0.307428	-4.39166	1.1249e-05	0.00154737	aglb	K01196	_
ENSDARG00000077388	49.5299	-1.34316	0.323929	-4.14648	3.37631e-05	0.00353311	obsl1b	K19574	_
ENSDARG00000101214	32.2335	-1.34306	0.340165	-3.94825	7.87232e-05	0.00645568	AL935125.1	_	_
ENSDARG00000035990	3187.92	-1.3403	0.236166	-5.67526	1.38477e-08	6.74858e-06	cited4a	_	_
ENSDARG00000094854	13.0898	-1.31025	0.342548	-3.82501	0.000130769	0.0094115	ms4a17a.8	_	biological_process:metabolic process(GO:0008152);molecular_function:transferase activity, transferring acyl groups(GO:0016746);biological_process:regulation of cAMP metabolic process(GO:0030814);molecular_function:histamine receptor activity(GO:0004969);biological_process:regulation of synaptic transmission(GO:0050804);cellular_component:integral component of membrane(GO:0016021);biological_proce…
ENSDARG00000104199	11.5579	-1.29357	0.342542	-3.77638	0.000159123	0.0106438	si:dkey-43p13.5	K09330	_
ENSDARG00000093173	12.479	-1.28429	0.341938	-3.75593	0.000172701	0.0111161	si:dkey-93m18.6	_	_
ENSDARG00000045428	224.08	-1.28331	0.184045	-6.97279	3.10713e-12	4.41653e-09	mcee	K05606	_
ENSDARG00000020239	876.946	-1.27874	0.237841	-5.37645	7.59669e-08	2.69952e-05	lpin1	K15728	_
ENSDARG00000005139	247.044	-1.26317	0.31242	-4.04318	5.27306e-05	0.00463665	hhatlb	_	cellular_component:integral component of membrane(GO:0016021)
ENSDARG00000082979	225.385	-1.26303	0.261848	-4.82354	1.41034e-06	0.000286382	BAZ2B (1 of many)	_	_
ENSDARG00000092159	12.6387	-1.25925	0.340589	-3.69726	0.00021794	0.0130175	CR788249.1	_	_
ENSDARG00000101791	209.265	-1.25612	0.256414	-4.89879	9.64281e-07	0.000208199	ccbl2	K00816	_
ENSDARG00000002635	203.565	-1.24896	0.299621	-4.16847	3.06656e-05	0.0032897	FAM184A (1 of many)	K17598	_
ENSDARG00000069301	200.638	-1.24538	0.220612	-5.64509	1.6509e-08	7.61065e-06	tmem177	_	cellular_component:integral component of membrane(GO:0016021)
ENSDARG00000103030	131.7	-1.24447	0.25294	-4.92003	8.6532e-07	0.000189228	CABZ01072036.1	_	_
ENSDARG00000088452	16.8292	-1.22725	0.33634	-3.64885	0.000263415	0.0147314	si:dkey-24i24.3	_	cellular_component:cytoplasm(GO:0005737)
ENSDARG00000095041	27.9297	-1.22528	0.326633	-3.75126	0.00017595	0.0112826	BX322661.2	_	_
ENSDARG00000014976	314.923	-1.21959	0.206809	-5.89718	3.69766e-09	2.17486e-06	lims2	_	biological_process:regulation of protein kinase B signaling(GO:0051896);biological_process:heart contraction(GO:0060047);molecular_function:zinc ion binding(GO:0008270)
ENSDARG00000079455	39.219	-1.21108	0.332257	-3.64503	0.000267365	0.0149034	nlgn4a	K07378	biological_process:cell adhesion(GO:0007155);cellular_component:membrane(GO:0016020)
ENSDARG00000097606	314.084	-1.20829	0.262606	-4.60116	4.20139e-06	0.000695759	tmem82	_	_
ENSDARG00000079586	73.3096	-1.20753	0.281839	-4.28449	1.83161e-05	0.00216956	gabrb2	K05181	molecular_function:GABA-A receptor activity(GO:0004890);cellular_component:postsynaptic membrane(GO:0045211);cellular_component:cell junction(GO:0030054);cellular_component:plasma membrane(GO:0005886);molecular_function:extracellular ligand-gated ion channel activity(GO:0005230);biological_process:ion transport(GO:0006811);cellular_component:integral component of membrane(GO:0016021)
ENSDARG00000090052	154.641	-1.20648	0.278105	-4.33822	1.4364e-05	0.00177541	si:dkey-165a24.9	_	_
ENSDARG00000075217	8.16479	-1.19714	0.326709	-3.66422	0.000248089	0.014248	tdrd12	K18409	_
ENSDARG00000035327	37176.1	-1.19681	0.255929	-4.67635	2.92028e-06	0.000524328	ckma	K00933	molecular_function:kinase activity(GO:0016301);molecular_function:ATP binding(GO:0005524);biological_process:phosphorylation(GO:0016310)
ENSDARG00000075282	2230.83	-1.18996	0.292879	-4.06297	4.84524e-05	0.00446731	irs2b	K07187	_
ENSDARG00000027992	20.5646	-1.18588	0.33499	-3.54005	0.000400054	0.0192666	hao2	K11517	molecular_function:oxidoreductase activity(GO:0016491);biological_process:oxidation-reduction process(GO:0055114);molecular_function:FMN binding(GO:0010181)
ENSDARG00000008473	9.15875	-1.1595	0.342346	-3.38692	0.00070683	0.0276523	asb14a	K10336	_
ENSDARG00000088069	13.602	-1.15846	0.342843	-3.37897	0.000727582	0.0282054	CR759879.1	_	_
ENSDARG00000091009	289.047	-1.1575	0.231827	-4.99294	5.94668e-07	0.000142863	si:ch211-28p3.4	_	_
ENSDARG00000020876	12305.1	-1.1545	0.230254	-5.01402	5.33032e-07	0.000129885	pdk2a	K00898	_
ENSDARG00000028396	13781.1	-1.14396	0.280999	-4.07103	4.68052e-05	0.00436706	fkbp5	K09571	biological_process:protein folding(GO:0006457);biological_process:protein peptidyl-prolyl isomerization(GO:0000413);cellular_component:membrane(GO:0016020);molecular_function:peptidyl-prolyl cis-trans isomerase activity(GO:0003755);molecular_function:FK506 binding(GO:0005528)
ENSDARG00000060215	1163.64	-1.14392	0.232379	-4.92267	8.53725e-07	0.000189117	cep85	K16766	_
ENSDARG00000069375	148.348	-1.14232	0.316214	-3.61248	0.000303288	0.0162169	zgc:162608	_	_
ENSDARG00000105252	20.0194	-1.14047	0.32655	-3.49247	0.000478584	0.0215388	CABZ01012147.1	_	_
ENSDARG00000008982	9402.71	-1.13896	0.260066	-4.37948	1.18962e-05	0.00159774	casq2	_	_
ENSDARG00000056108	4791.84	-1.13691	0.310114	-3.66612	0.000246257	0.0141906	ndufa4	K03948	cellular_component:mitochondrial respiratory chain complex IV(GO:0005751);biological_process:transport(GO:0006810);biological_process:electron transport chain(GO:0022900);molecular_function:cytochrome-c oxidase activity(GO:0004129)
ENSDARG00000102490	352.424	-1.13313	0.257343	-4.40319	1.06671e-05	0.00149138	asb2b	_	biological_process:intracellular signal transduction(GO:0035556)
ENSDARG00000073845	274.634	-1.13015	0.199342	-5.66938	1.43312e-08	6.7902e-06	zgc:110843	_	molecular_function:2 iron, 2 sulfur cluster binding(GO:0051537);cellular_component:intracellular membrane-bounded organelle(GO:0043231)
ENSDARG00000101109	31.1785	-1.12801	0.30583	-3.68836	0.000225701	0.0132295	cldn15b	_	cellular_component:integral component of membrane(GO:0016021);molecular_function:structural molecule activity(GO:0005198);cellular_component:bicellular tight junction(GO:0005923);cellular_component:plasma membrane(GO:0005886)
ENSDARG00000016112	84.256	-1.12217	0.248982	-4.50702	6.5744e-06	0.00101945	bbs12	K19402	biological_process:convergent extension involved in gastrulation(GO:0060027);molecular_function:ATP binding(GO:0005524);biological_process:cellular protein metabolic process(GO:0044267)
ENSDARG00000009026	514.815	-1.12127	0.258185	-4.3429	1.40614e-05	0.00176859	ANK2	K10380	_
ENSDARG00000098818	10.9815	-1.11939	0.342111	-3.27202	0.00106782	0.0375317	si:dkey-58i8.5	_	_
ENSDARG00000004745	369.595	-1.11564	0.284497	-3.92144	8.80199e-05	0.00701568	lmbr1l	_	biological_process:endocytosis(GO:0006897);cellular_component:plasma membrane(GO:0005886);cellular_component:integral component of membrane(GO:0016021)
ENSDARG00000057687	1286.76	-1.11501	0.298775	-3.73194	0.000190009	0.0120802	sbk3	_	biological_process:protein phosphorylation(GO:0006468);molecular_function:ATP binding(GO:0005524);molecular_function:protein serine/threonine kinase activity(GO:0004674)
ENSDARG00000071445	272.891	-1.10902	0.307768	-3.60343	0.000314042	0.0165839	myoz1b	_	_
ENSDARG00000060126	15.8112	-1.10879	0.342844	-3.23411	0.00122024	0.0413446	acyp1	K01512	molecular_function:acylphosphatase activity(GO:0003998)
ENSDARG00000055412	2680.36	-1.10134	0.247152	-4.45613	8.34523e-06	0.00124864	mylk4b	K00907	_
ENSDARG00000092522	5640.35	-1.09993	0.174214	-6.31368	2.72471e-10	2.32377e-07	nnt2	K00323	molecular_function:NAD(P)+ transhydrogenase (AB-specific) activity(GO:0008750);molecular_function:NADP binding(GO:0050661);biological_process:proton transport(GO:0015992);cellular_component:integral component of membrane(GO:0016021);biological_process:oxidation-reduction process(GO:0055114)
ENSDARG00000001712	846.072	-1.09794	0.17293	-6.34905	2.16647e-10	1.94492e-07	si:ch211-247n2.1	K04938	_
ENSDARG00000037679	289.259	-1.09724	0.241609	-4.5414	5.58831e-06	0.000899244	MPC2 (1 of many)	_	_
ENSDARG00000100646	50.6055	-1.09613	0.277502	-3.94998	7.81583e-05	0.00644032	BX005454.1	_	_
ENSDARG00000100464	4.94691	-1.08982	0.312678	-3.48545	0.000491319	0.0219383	si:dkey-193i10.1	_	_
ENSDARG00000095765	748.727	-1.08853	0.229149	-4.75032	2.03098e-06	0.000380686	si:ch1073-221c23.2	_	_
ENSDARG00000069660	388.549	-1.08757	0.268666	-4.04802	5.16521e-05	0.00462914	chrnb1	K04812	molecular_function:acetylcholine-activated cation-selective channel activity(GO:0004889);molecular_function:acetylcholine receptor activity(GO:0015464);cellular_component:postsynaptic membrane(GO:0045211);biological_process:synaptic transmission, cholinergic(GO:0007271);cellular_component:cell junction(GO:0030054);cellular_component:acetylcholine-gated channel complex(GO:0005892);biological_proce…
ENSDARG00000037099	313.483	-1.08668	0.261534	-4.15503	3.25247e-05	0.0034291	irs2a	K07187	molecular_function:phospholipid binding(GO:0005543);molecular_function:insulin receptor binding(GO:0005158)
ENSDARG00000040198	9.98966	-1.08099	0.324408	-3.33218	0.000861693	0.031473	fstl5	_	_
ENSDARG00000096808	109.421	-1.07887	0.273526	-3.94431	8.00299e-05	0.00653144	si:dkey-287g12.6	_	_
ENSDARG00000031702	757.156	-1.07472	0.282076	-3.81004	0.000138947	0.00987508	prkg1b	K07376	_
ENSDARG00000012311	116.854	-1.06909	0.260019	-4.11158	3.92955e-05	0.00387435	myoz2a	_	_
ENSDARG00000038577	3618.63	-1.06658	0.200487	-5.31994	1.03804e-07	3.47173e-05	cox6c	K02268	molecular_function:cytochrome-c oxidase activity(GO:0004129)
ENSDARG00000095695	161.143	-1.06497	0.282693	-3.76722	0.000165075	0.0108713	ms4a17a.10	_	_
ENSDARG00000096257	7.42161	-1.06454	0.334513	-3.18235	0.00146083	0.0466178	si:ch73-367p23.2	_	_
ENSDARG00000035942	937.672	-1.06297	0.288103	-3.68954	0.00022466	0.0132139	hrh3	K04151	biological_process:regulation of cAMP metabolic process(GO:0030814);molecular_function:histamine receptor activity(GO:0004969);cellular_component:integral component of membrane(GO:0016021);biological_process:positive regulation of cytosolic calcium ion concentration(GO:0007204);biological_process:regulation of neurotransmitter levels(GO:0001505);biological_process:G-protein coupled receptor signa…
ENSDARG00000101883	18.077	-1.06218	0.332422	-3.19528	0.00139697	0.0452148	FP074874.1	K09228	_
ENSDARG00000061736	4531.22	-1.05952	0.22402	-4.72959	2.2497e-06	0.000412615	ank3a	K10380	_
ENSDARG00000104108	18.5405	-1.05928	0.340655	-3.10955	0.00187374	0.0554868	slco1d1	_	biological_process:transport(GO:0006810);cellular_component:membrane(GO:0016020);molecular_function:transporter activity(GO:0005215)
ENSDARG00000021584	49.4263	-1.0557	0.334808	-3.15313	0.00161528	0.0504611	cntn5	K06763	cellular_component:anchored component of membrane(GO:0031225);biological_process:cell adhesion(GO:0007155);cellular_component:plasma membrane(GO:0005886)
ENSDARG00000077862	25.808	-1.05164	0.335005	-3.13919	0.00169418	0.0521878	si:dkey-169i5.4	_	_
ENSDARG00000099908	133.567	-1.05044	0.201384	-5.21609	1.82742e-07	5.88118e-05	MTFP1	K17981	biological_process:single-organism cellular process(GO:0044763);cellular_component:membrane(GO:0016020);cellular_component:mitochondrion(GO:0005739);cellular_component:mitochondrial inner membrane(GO:0005743);biological_process:mitochondrial fission(GO:0000266)
ENSDARG00000074552	2078.33	-1.04807	0.192223	-5.45236	4.97066e-08	2.06792e-05	ndufs7	K03940	molecular_function:metal ion binding(GO:0046872);molecular_function:4 iron, 4 sulfur cluster binding(GO:0051539);biological_process:oxidation-reduction process(GO:0055114);molecular_function:quinone binding(GO:0048038);molecular_function:NADH dehydrogenase (ubiquinone) activity(GO:0008137)
ENSDARG00000031952	198990	-1.04756	0.263157	-3.98074	6.87003e-05	0.00577252	mb	_	biological_process:oxygen transport(GO:0015671);biological_process:vasculogenesis(GO:0001570);molecular_function:oxygen transporter activity(GO:0005344);molecular_function:iron ion binding(GO:0005506);molecular_function:heme binding(GO:0020037);biological_process:response to hypoxia(GO:0001666);molecular_function:oxygen binding(GO:0019825);biological_process:digestive tract development(GO:0048565)
ENSDARG00000038666	52.2009	-1.04752	0.315929	-3.31569	0.00091418	0.032897	igfbp1b	_	cellular_component:extracellular region(GO:0005576);molecular_function:insulin-like growth factor I binding(GO:0031994);molecular_function:insulin-like growth factor II binding(GO:0031995);biological_process:regulation of cell growth(GO:0001558)
ENSDARG00000001437	217.335	-1.04728	0.303654	-3.44892	0.000562826	0.0242586	slc2a1a	K07299	_
ENSDARG00000103198	510.7	-1.04636	0.199431	-5.24672	1.54828e-07	5.07866e-05	mrps2	K02967	molecular_function:structural constituent of ribosome(GO:0003735);cellular_component:small ribosomal subunit(GO:0015935);biological_process:translation(GO:0006412)
ENSDARG00000101077	39.2671	-1.04367	0.325427	-3.20708	0.00134088	0.0443243	FO704845.1	_	_
ENSDARG00000028546	8653.87	-1.04203	0.211394	-4.92934	8.25073e-07	0.000185175	ndufs1	K03934	_
ENSDARG00000099974	19968.7	-1.04169	0.20093	-5.18434	2.16787e-07	6.72315e-05	ldb3b	_	_
ENSDARG00000088274	21.7188	-1.0405	0.342374	-3.03908	0.00237301	0.0652844	si:ch211-181d7.1	K12800	_
ENSDARG00000059442	943.321	-1.04011	0.233655	-4.45146	8.52871e-06	0.00126499	smtnb	_	biological_process:metabolic process(GO:0008152);molecular_function:transferase activity, transferring acyl groups(GO:0016746);biological_process:regulation of cAMP metabolic process(GO:0030814);molecular_function:histamine receptor activity(GO:0004969);biological_process:regulation of synaptic transmission(GO:0050804);cellular_component:integral component of membrane(GO:0016021);biological_proce…
ENSDARG00000019644	19018.7	-1.03839	0.202046	-5.13936	2.75672e-07	7.96971e-05	ldhba	K00016	cellular_component:cytoplasm(GO:0005737);biological_process:cellular carbohydrate metabolic process(GO:0044262);molecular_function:L-lactate dehydrogenase activity(GO:0004459);biological_process:glycolytic process(GO:0006096);molecular_function:nucleotide binding(GO:0000166);biological_process:oxidation-reduction process(GO:0055114)
ENSDARG00000077567	78.7422	-1.03833	0.305544	-3.39829	0.000678086	0.0270869	angel1	K18729	_
ENSDARG00000037867	1562.51	-1.03469	0.233069	-4.43943	9.01966e-06	0.00132628	atp5j2	K02130	_
ENSDARG00000075301	64.8338	-1.03253	0.306319	-3.37076	0.000749619	0.0285407	gsdf	_	molecular_function:growth factor activity(GO:0008083);cellular_component:extracellular region(GO:0005576)
ENSDARG00000104786	71.5412	-1.03217	0.282163	-3.65808	0.000254115	0.0142995	nlgn3a	K07378	biological_process:cell adhesion(GO:0007155);cellular_component:membrane(GO:0016020)
ENSDARG00000074760	36.7598	-1.02856	0.303514	-3.38885	0.000701867	0.0275847	ttc7a	_	_
ENSDARG00000032317	158.328	-1.02816	0.268787	-3.82518	0.000130679	0.0094115	tox	_	_
ENSDARG00000010957	63.9195	-1.02729	0.290012	-3.54221	0.000396786	0.0192666	mpp2b	K06091	_
ENSDARG00000076348	4935.87	-1.02378	0.264842	-3.86562	0.000110807	0.00840014	mylk3	K00907	biological_process:protein phosphorylation(GO:0006468);biological_process:sarcomerogenesis(GO:0048769);biological_process:heart morphogenesis(GO:0003007);molecular_function:ATP binding(GO:0005524);molecular_function:myosin light chain kinase activity(GO:0004687);biological_process:ventricular cardiac myofibril assembly(GO:0055005);cellular_component:cytoplasm(GO:0005737)
ENSDARG00000017665	1819.01	-1.02046	0.2351	-4.34053	1.42143e-05	0.00176973	snrkb	K08802	biological_process:protein phosphorylation(GO:0006468);molecular_function:ATP binding(GO:0005524);biological_process:hemangioblast cell differentiation(GO:0060217);molecular_function:protein serine/threonine kinase activity(GO:0004674)
ENSDARG00000105672	11.6451	-1.01662	0.341649	-2.97564	0.00292377	0.0737733	CABZ01015815.2	_	_
ENSDARG00000004187	2201.85	-1.01643	0.326242	-3.11556	0.00183598	0.0545581	zgc:122979	_	biological_process:protein folding(GO:0006457);molecular_function:unfolded protein binding(GO:0051082)
ENSDARG00000070538	17.2001	-1.01322	0.331773	-3.05395	0.00225853	0.0631882	hey1	K09091	molecular_function:binding(GO:0005488);biological_process:single-organism process(GO:0044699);biological_process:regulation of cellular process(GO:0050794);biological_process:transcription, DNA-templated(GO:0006351)
ENSDARG00000105831	32.6824	-1.00782	0.302997	-3.32616	0.000880507	0.0319106	znf1009	K09228	_
ENSDARG00000055901	787.591	-1.00261	0.342752	-2.92518	0.00344255	0.0803276	steap4	_	molecular_function:oxidoreductase activity(GO:0016491);biological_process:oxidation-reduction process(GO:0055114);molecular_function:nucleotide binding(GO:0000166)
ENSDARG00000005050	53.0143	-1.00236	0.313106	-3.20135	0.00136784	0.044641	wnt2ba	K00182	_
ENSDARG00000071877	1248.23	-0.999651	0.23496	-4.25455	2.09466e-05	0.00242669	dhrs7cb	K11167	cellular_component:extracellular region(GO:0005576);molecular_function:oxidoreductase activity(GO:0016491);biological_process:oxidation-reduction process(GO:0055114);molecular_function:nucleotide binding(GO:0000166)
ENSDARG00000043035	57.173	-0.997254	0.311805	-3.19833	0.00138228	0.0449953	capn3b	_	cellular_component:intracellular(GO:0005622);biological_process:proteolysis(GO:0006508);molecular_function:calcium-dependent cysteine-type endopeptidase activity(GO:0004198);molecular_function:calcium ion binding(GO:0005509)
ENSDARG00000060797	5834.38	-0.994745	0.201687	-4.93213	8.13366e-07	0.000184981	pfkmb	K00850	_
ENSDARG00000076386	1446.15	-0.994496	0.215313	-4.61883	3.85906e-06	0.000671673	epdl1	_	_
ENSDARG00000026484	25.9	-0.992384	0.342134	-2.90057	0.00372484	0.0843753	rab15	K07908	molecular_function:GTP binding(GO:0005525);biological_process:small GTPase mediated signal transduction(GO:0007264);biological_process:protein transport(GO:0015031)
ENSDARG00000056742	18.9027	-0.990952	0.338288	-2.92932	0.00339707	0.0795932	crmp1	K07528	_
ENSDARG00000074034	38.0156	-0.989588	0.333175	-2.97017	0.0029763	0.0742205	si:dkey-91i10.2	_	_
ENSDARG00000007745	6920.43	-0.986901	0.230829	-4.27547	1.90736e-05	0.00222834	uqcrfs1	K00411	molecular_function:metal ion binding(GO:0046872);molecular_function:ubiquinol-cytochrome-c reductase activity(GO:0008121);cellular_component:respiratory chain(GO:0070469);biological_process:transport(GO:0006810);molecular_function:2 iron, 2 sulfur cluster binding(GO:0051537);cellular_component:mitochondrion(GO:0005739);biological_process:electron transport chain(GO:0022900)
ENSDARG00000074508	404.62	-0.984777	0.261919	-3.75986	0.000170011	0.0110803	si:dkey-28e7.3	_	_
ENSDARG00000001788	9772.99	-0.983845	0.222732	-4.41716	1.00005e-05	0.00142149	atp5o	K02137	biological_process:ATP synthesis coupled proton transport(GO:0015986);molecular_function:proton-transporting ATP synthase activity, rotational mechanism(GO:0046933)
ENSDARG00000092873	1856.26	-0.982898	0.337906	-2.90879	0.00362825	0.0830698	zgc:193541	K18193	_
ENSDARG00000070735	16.9066	-0.980058	0.337109	-2.90725	0.00364624	0.0833478	rnd2	K07858	molecular_function:GTP binding(GO:0005525);cellular_component:intracellular(GO:0005622);cellular_component:membrane(GO:0016020);biological_process:small GTPase mediated signal transduction(GO:0007264)
ENSDARG00000090107	12.0768	-0.974983	0.327591	-2.97622	0.00291823	0.0737425	CR974475.2	_	_
ENSDARG00000097871	58.9179	-0.974443	0.299788	-3.25044	0.00115226	0.0397051	si:ch1073-145m9.1	_	_
ENSDARG00000014794	1711.62	-0.971543	0.247629	-3.92338	8.73153e-05	0.00701421	uqcrc2a	K00415	molecular_function:metal ion binding(GO:0046872);molecular_function:catalytic activity(GO:0003824)
ENSDARG00000019304	23.5411	-0.96982	0.341818	-2.83724	0.00455053	0.0945413	phactr3b	K17594	_
ENSDARG00000077580	74.6	-0.969626	0.315996	-3.06847	0.00215157	0.0614728	tspeara	_	_
ENSDARG00000102675	38.8024	-0.965806	0.307703	-3.13876	0.00169664	0.0521878	FO818743.1	K04819	_
ENSDARG00000042777	775.797	-0.96465	0.186418	-5.17467	2.28316e-07	6.95425e-05	ndufa11	K03956	cellular_component:integral component of membrane(GO:0016021)
ENSDARG00000093448	826.242	-0.963221	0.194697	-4.94728	7.52577e-07	0.000175845	mpc1	_	_
ENSDARG00000076308	343.504	-0.962826	0.191104	-5.03822	4.69878e-07	0.000119622	pdp1	K01102	biological_process:protein dephosphorylation(GO:0006470);molecular_function:metal ion binding(GO:0046872);molecular_function:protein serine/threonine phosphatase activity(GO:0004722)
ENSDARG00000003281	2158.89	-0.958573	0.271734	-3.52761	0.000419329	0.0198726	pik3ip1	_	cellular_component:integral component of membrane(GO:0016021);biological_process:negative regulation of phosphatidylinositol 3-kinase activity(GO:0043553)
ENSDARG00000054537	1685.59	-0.958543	0.220532	-4.3465	1.38329e-05	0.00176859	nhsl1a	_	_
ENSDARG00000094696	125.92	-0.95814	0.293758	-3.26167	0.00110758	0.038713	si:dkey-201c13.2	_	_
ENSDARG00000067701	10.2761	-0.958084	0.337563	-2.83823	0.00453638	0.0945413	myoz3a	_	_
ENSDARG00000099663	1388.94	-0.956386	0.226811	-4.21667	2.47934e-05	0.00274611	cox5ab	K02264	cellular_component:mitochondrial inner membrane(GO:0005743);biological_process:embryonic organ development(GO:0048568);biological_process:spinal cord motor neuron differentiation(GO:0021522);molecular_function:cytochrome-c oxidase activity(GO:0004129)
ENSDARG00000093354	8.18031	-0.955802	0.333461	-2.8663	0.00415297	0.0896673	si:ch211-57i17.2	_	_
ENSDARG00000075768	3344.75	-0.955444	0.207468	-4.60525	4.11968e-06	0.000689241	sdhb	K00235	molecular_function:metal ion binding(GO:0046872);molecular_function:electron carrier activity(GO:0009055);biological_process:transport(GO:0006810);cellular_component:mitochondrial respiratory chain complex II, succinate dehydrogenase complex (ubiquinone)(GO:0005749);biological_process:tricarboxylic acid cycle(GO:0006099);molecular_function:2 iron, 2 sulfur cluster binding(GO:0051537);molecular_fu…
ENSDARG00000011023	133.177	-0.954537	0.31724	-3.00888	0.0026221	0.0690632	pdlim3a	_	molecular_function:zinc ion binding(GO:0008270)
ENSDARG00000096967	5.69462	-0.952065	0.329737	-2.88735	0.00388506	0.0865307	CR383662.7	K19013	_
ENSDARG00000100134	37.5811	-0.950773	0.314197	-3.02605	0.00247775	0.0669778	FO904861.5	K06467	biological_process:metabolic process(GO:0008152);molecular_function:transferase activity, transferring acyl groups(GO:0016746)
ENSDARG00000095922	78.2613	-0.950143	0.306657	-3.0984	0.00194572	0.0571735	CR855300.1	_	_
ENSDARG00000056764	11.2868	-0.948875	0.341958	-2.77483	0.00552304	0.10699	hydin	K17570	_
ENSDARG00000036239	59.5527	-0.948147	0.279271	-3.39508	0.000686078	0.0273109	gatm	K00613	cellular_component:mitochondrial inner membrane(GO:0005743);molecular_function:hydrolase activity, acting on carbon-nitrogen (but not peptide) bonds, in linear amidines(GO:0016813);molecular_function:glycine amidinotransferase activity(GO:0015068)
ENSDARG00000087624	2217.15	-0.948057	0.162797	-5.82356	5.76078e-09	3.16973e-06	LRRC2	_	_
ENSDARG00000076126	604.57	-0.946507	0.286902	-3.29906	0.000970084	0.0345673	ACTC1 (1 of many)	K12314	cellular_component:cytoskeleton(GO:0005856);cellular_component:cytoplasm(GO:0005737);molecular_function:ATP binding(GO:0005524)
ENSDARG00000038608	1492.31	-0.945674	0.18396	-5.14065	2.73797e-07	7.96971e-05	sdhc	K00236	biological_process:tricarboxylic acid cycle(GO:0006099);molecular_function:succinate dehydrogenase activity(GO:0000104);molecular_function:electron carrier activity(GO:0009055);cellular_component:succinate dehydrogenase complex(GO:0045281)
ENSDARG00000028715	172.89	-0.944366	0.272992	-3.45932	0.00054155	0.0236246	fam188a	_	biological_process:apoptotic process(GO:0006915);cellular_component:nucleus(GO:0005634);molecular_function:calcium ion binding(GO:0005509)
ENSDARG00000038075	8322.62	-0.943789	0.245555	-3.84349	0.000121298	0.00906368	cyc1	K00413	molecular_function:heme binding(GO:0020037);molecular_function:electron carrier activity(GO:0009055);molecular_function:iron ion binding(GO:0005506)
ENSDARG00000059305	79.7242	-0.94262	0.32198	-2.92757	0.00341624	0.079823	tmem37	_	cellular_component:integral component of membrane(GO:0016021)
ENSDARG00000100003	2313.93	-0.941174	0.229912	-4.09363	4.2468e-05	0.00407068	glulb	K01915	molecular_function:glutamate-ammonia ligase activity(GO:0004356);molecular_function:ATP binding(GO:0005524);biological_process:glutamine biosynthetic process(GO:0006542)
ENSDARG00000062959	47.1618	-0.940801	0.324934	-2.89536	0.00378727	0.085449	2019-03-03	K10658	molecular_function:zinc ion binding(GO:0008270)
ENSDARG00000102191	101.445	-0.939247	0.316298	-2.9695	0.00298282	0.0742744	CPNE8 (1 of many)	_	_
ENSDARG00000089913	2572.29	-0.939196	0.249134	-3.76984	0.00016335	0.0108415	cacna1g	K04854	_
ENSDARG00000036155	37.1612	-0.937364	0.324817	-2.88582	0.00390398	0.0865933	gla	K01189	molecular_function:alpha-galactosidase activity(GO:0004557);cellular_component:Golgi apparatus(GO:0005794);cellular_component:lysosome(GO:0005764);molecular_function:receptor binding(GO:0005102);cellular_component:extracellular region(GO:0005576);biological_process:oligosaccharide metabolic process(GO:0009311);molecular_function:protein homodimerization activity(GO:0042803);cellular_component:cyt…
ENSDARG00000069262	21.7774	-0.936564	0.341092	-2.74578	0.00603676	0.113028	erich3	_	_
ENSDARG00000062228	40.5983	-0.936399	0.331335	-2.82614	0.00471126	0.0969359	adipoqa	K07296	cellular_component:collagen trimer(GO:0005581)
ENSDARG00000015252	81.0646	-0.935976	0.292067	-3.20466	0.00135221	0.0443655	st3gal3b	K00781	_
ENSDARG00000095013	5.49757	-0.934261	0.314262	-2.97287	0.00295029	0.0740681	si:dkey-240n22.3	K12800	biological_process:metabolic process(GO:0008152);molecular_function:transferase activity, transferring acyl groups(GO:0016746);biological_process:regulation of cAMP metabolic process(GO:0030814);molecular_function:histamine receptor activity(GO:0004969);biological_process:regulation of synaptic transmission(GO:0050804);cellular_component:integral component of membrane(GO:0016021);biological_proce…
ENSDARG00000095891	4.95154	-0.931922	0.325739	-2.86095	0.0042238	0.0905497	si:ch73-30l9.1	_	_
ENSDARG00000041607	1854.8	-0.931149	0.263	-3.54049	0.000399391	0.0192666	eif4ebp3l	K18645	molecular_function:protein binding(GO:0005515);biological_process:negative regulation of translation(GO:0017148);biological_process:negative regulation of translational initiation(GO:0045947);molecular_function:eukaryotic initiation factor 4E binding(GO:0008190)
ENSDARG00000052417	23.0941	-0.929983	0.325663	-2.85566	0.00429472	0.0916517	im:6904045	_	_
ENSDARG00000027611	146.336	-0.926782	0.241365	-3.83976	0.000123154	0.0090937	sdpra	_	_
ENSDARG00000069464	2144.91	-0.924102	0.184188	-5.01717	5.24374e-07	0.000129627	cox7a1	_	molecular_function:electron carrier activity(GO:0009055);molecular_function:cytochrome-c oxidase activity(GO:0004129);cellular_component:mitochondrial respiratory chain(GO:0005746)
ENSDARG00000078696	25096.5	-0.923365	0.18286	-5.04957	4.428e-07	0.000116197	synpo2lb	_	biological_process:metabolic process(GO:0008152);molecular_function:transferase activity, transferring acyl groups(GO:0016746);biological_process:regulation of cAMP metabolic process(GO:0030814);molecular_function:histamine receptor activity(GO:0004969);biological_process:regulation of synaptic transmission(GO:0050804);cellular_component:integral component of membrane(GO:0016021);biological_proce…
ENSDARG00000054874	361.334	-0.923266	0.259497	-3.5579	0.000373829	0.0185901	gpsm1b	K15839	biological_process:regulation of G-protein coupled receptor protein signaling pathway(GO:0008277);molecular_function:GDP-dissociation inhibitor activity(GO:0005092)
ENSDARG00000007526	4342.88	-0.922869	0.229177	-4.02689	5.65199e-05	0.0048937	ndufs2	K03935	_
ENSDARG00000052437	13.6193	-0.922507	0.339822	-2.71467	0.00663412	0.120253	mia	K16655	_
ENSDARG00000038667	57.151	-0.921996	0.275973	-3.3409	0.000835086	0.0308982	fggy	_	molecular_function:kinase activity(GO:0016301);biological_process:carbohydrate metabolic process(GO:0005975);molecular_function:phosphotransferase activity, alcohol group as acceptor(GO:0016773);biological_process:phosphorylation(GO:0016310)
ENSDARG00000101911	86.7692	-0.920482	0.285367	-3.22561	0.00125703	0.0422904	si:dkeyp-86d6.2	_	_
ENSDARG00000015385	1590.57	-0.919296	0.209439	-4.38933	1.13701e-05	0.00155151	ndufs3	K03936	biological_process:oxidation-reduction process(GO:0055114);molecular_function:NADH dehydrogenase (ubiquinone) activity(GO:0008137)
ENSDARG00000019856	96.0806	-0.919009	0.256698	-3.58011	0.000343444	0.017645	atp1a1b	K01539	cellular_component:integral component of membrane(GO:0016021);molecular_function:metal ion binding(GO:0046872);biological_process:monovalent inorganic cation transport(GO:0015672);molecular_function:monovalent inorganic cation transmembrane transporter activity(GO:0015077);biological_process:ATP biosynthetic process(GO:0006754);molecular_function:cation-transporting ATPase activity(GO:0019829);mo…
ENSDARG00000041413	29.4654	-0.918487	0.324214	-2.83296	0.00461188	0.0954671	adgrg11	_	_
ENSDARG00000092425	11.3466	-0.91639	0.330085	-2.77623	0.00549937	0.106861	BX677668.2	_	_
ENSDARG00000105824	5.23356	-0.916347	0.322915	-2.83774	0.00454347	0.0945413	ms4a17a.17	_	cellular_component:integral component of membrane(GO:0016021)
ENSDARG00000046141	36.2558	-0.912375	0.316659	-2.88126	0.00396095	0.087056	zgc:162025	_	_
ENSDARG00000101380	178.352	-0.912356	0.307516	-2.96686	0.0030086	0.0746982	cryabb	_	molecular_function:unfolded protein binding(GO:0051082);molecular_function:structural constituent of eye lens(GO:0005212)
ENSDARG00000021480	27.8981	-0.912007	0.324517	-2.81035	0.00494875	0.0995328	olfml2bb	_	_
ENSDARG00000042975	689.018	-0.911968	0.178237	-5.1166	3.11101e-07	8.69908e-05	auh	K05607	molecular_function:catalytic activity(GO:0003824);biological_process:metabolic process(GO:0008152)
ENSDARG00000044362	188.616	-0.911948	0.238048	-3.83095	0.000127649	0.00930476	unc119b	_	biological_process:Kupffer's vesicle development(GO:0070121);biological_process:visual perception(GO:0007601)
ENSDARG00000017781	1224.62	-0.908791	0.248116	-3.66277	0.000249502	0.0142548	hsd17b10	K08683	_
ENSDARG00000102957	44.7629	-0.908232	0.320035	-2.83791	0.00454094	0.0945413	AL732567.1	_	_
ENSDARG00000045632	1999.21	-0.905254	0.240985	-3.75647	0.000172325	0.0111161	BMP10 (1 of many)	_	_
ENSDARG00000038309	439.356	-0.905126	0.22382	-4.04399	5.25484e-05	0.00463665	dnajc15	K09535	biological_process:pronephros development(GO:0048793)
ENSDARG00000039066	2956.91	-0.904698	0.20279	-4.46125	8.14843e-06	0.00124096	klhl31	K10467	biological_process:metabolic process(GO:0008152);molecular_function:transferase activity, transferring acyl groups(GO:0016746);biological_process:regulation of cAMP metabolic process(GO:0030814);molecular_function:histamine receptor activity(GO:0004969);biological_process:regulation of synaptic transmission(GO:0050804);cellular_component:integral component of membrane(GO:0016021);biological_proce…
ENSDARG00000098772	103.478	-0.904088	0.319677	-2.82813	0.00468209	0.0965689	gig2d	_	_
ENSDARG00000101717	13.6689	-0.90296	0.336795	-2.68104	0.00733945	0.129327	sox17	K04495	_
ENSDARG00000059247	203.845	-0.902953	0.254784	-3.54399	0.000394115	0.0192666	tmem54a	_	molecular_function:nucleotide binding(GO:0000166);molecular_function:RNA binding(GO:0003723)
ENSDARG00000058090	6.98319	-0.902755	0.335722	-2.689	0.00716675	0.127469	cfap57	_	_
ENSDARG00000101551	3.59975	-0.902257	0.309946	-2.91102	0.00360254	NA	si:dkey-261j11.2	K12800	_
ENSDARG00000070083	49151.5	-0.902012	0.250132	-3.60614	0.00031078	0.0165656	atp5b	K02133	cellular_component:proton-transporting ATP synthase complex, catalytic core F(1)(GO:0045261);biological_process:ATP synthesis coupled proton transport(GO:0015986);molecular_function:ATP binding(GO:0005524);biological_process:ATP hydrolysis coupled proton transport(GO:0015991);molecular_function:proton-transporting ATP synthase activity, rotational mechanism(GO:0046933)
ENSDARG00000055518	456.826	-0.90069	0.342837	-2.62716	0.00861	0.143837	pygma	K00688	_
ENSDARG00000027088	11.5829	-0.899687	0.342082	-2.63003	0.00853772	0.143053	ptgdsb.1	K01830	cellular_component:extracellular region(GO:0005576);molecular_function:small molecule binding(GO:0036094);molecular_function:retinoic acid binding(GO:0001972);molecular_function:prostaglandin-D synthase activity(GO:0004667);biological_process:transport(GO:0006810);molecular_function:transporter activity(GO:0005215);biological_process:lipid metabolic process(GO:0006629)
ENSDARG00000098355	5754.93	-0.898693	0.20968	-4.28602	1.81901e-05	0.00216956	atp5h	K02138	molecular_function:hydrogen ion transmembrane transporter activity(GO:0015078);cellular_component:mitochondrial proton-transporting ATP synthase complex, coupling factor F(o)(GO:0000276);biological_process:ATP synthesis coupled proton transport(GO:0015986)
ENSDARG00000062359	4873.04	-0.89522	0.236371	-3.78735	0.000152265	0.0103474	scn3b	K04847	cellular_component:voltage-gated sodium channel complex(GO:0001518);biological_process:sodium ion transport(GO:0006814);molecular_function:sodium channel regulator activity(GO:0017080)
ENSDARG00000054588	10514.9	-0.893939	0.265188	-3.37097	0.000749041	0.0285407	cox6a2	K02266	cellular_component:mitochondrial respiratory chain complex IV(GO:0005751);molecular_function:cytochrome-c oxidase activity(GO:0004129)
ENSDARG00000003797	164.615	-0.891005	0.252728	-3.52555	0.000422605	0.0199678	asb2a.1	K10324	_
ENSDARG00000005648	155.879	-0.890177	0.225993	-3.93895	8.18374e-05	0.00664715	olfml2a	_	_
ENSDARG00000030781	2331.71	-0.889365	0.143372	-6.2032	5.53268e-10	3.93212e-07	acads	K00248	molecular_function:flavin adenine dinucleotide binding(GO:0050660);molecular_function:acyl-CoA dehydrogenase activity(GO:0003995);biological_process:oxidation-reduction process(GO:0055114);biological_process:metabolic process(GO:0008152);molecular_function:oxidoreductase activity, acting on the CH-CH group of donors(GO:0016627)
ENSDARG00000090228	169.699	-0.889228	0.217226	-4.09356	4.248e-05	0.00407068	gsta.1	K00799	biological_process:metabolic process(GO:0008152);molecular_function:glutathione transferase activity(GO:0004364)
ENSDARG00000003795	24936.3	-0.888504	0.254841	-3.48651	0.000489374	0.0219088	IDH2	K00031	molecular_function:NAD binding(GO:0051287);molecular_function:isocitrate dehydrogenase (NADP+) activity(GO:0004450);molecular_function:magnesium ion binding(GO:0000287);biological_process:tricarboxylic acid cycle(GO:0006099);biological_process:isocitrate metabolic process(GO:0006102);molecular_function:metal ion binding(GO:0046872);biological_process:cellular metabolic process(GO:0044237);molecul…
ENSDARG00000089071	383.233	-0.887709	0.298165	-2.97724	0.00290853	0.0736066	ushbp1	_	_
ENSDARG00000054199	8.82624	-0.887553	0.341803	-2.59668	0.00941291	0.150757	mthfd2l	_	cellular_component:cytosol(GO:0005829);biological_process:oxidation-reduction process(GO:0055114);cellular_component:mitochondrion(GO:0005739);molecular_function:methylenetetrahydrofolate dehydrogenase (NAD+) activity(GO:0004487);molecular_function:methylenetetrahydrofolate dehydrogenase (NADP+) activity(GO:0004488);biological_process:folic acid-containing compound biosynthetic process(GO:0009396…
ENSDARG00000087387	9.00126	-0.886735	0.342758	-2.58706	0.00967989	0.152879	znf1038	K09228	_
ENSDARG00000097108	12.762	-0.886537	0.342385	-2.5893	0.00961711	0.152234	BX649442.2	_	_
ENSDARG00000079160	37.4852	-0.886253	0.3115	-2.84512	0.00443948	0.093506	srxn1	K12260	biological_process:oxidation-reduction process(GO:0055114);molecular_function:DNA binding(GO:0003677);molecular_function:sulfiredoxin activity(GO:0032542)
ENSDARG00000042559	18.9738	-0.88355	0.342376	-2.58064	0.00986171	0.154748	tnni1c	K10371	cellular_component:troponin complex(GO:0005861)
ENSDARG00000096889	4.39405	-0.88332	0.324107	-2.72539	0.00642247	NA	CT033825.1	_	_
ENSDARG00000035883	283.729	-0.883231	0.2138	-4.13111	3.61018e-05	0.00368736	nt5c1aa	K01081	cellular_component:cytoplasm(GO:0005737);molecular_function:5'-nucleotidase activity(GO:0008253);molecular_function:magnesium ion binding(GO:0000287);biological_process:nucleotide metabolic process(GO:0009117);molecular_function:nucleotide binding(GO:0000166)
ENSDARG00000089836	241.752	-0.882157	0.214843	-4.10605	4.02487e-05	0.00394553	MRPS12	K02950	_
ENSDARG00000060265	13.1056	-0.882153	0.327781	-2.69129	0.00711771	0.126729	ppp1r27a	K17566	_
ENSDARG00000062156	29.4068	-0.881567	0.330431	-2.66793	0.00763194	0.132835	abi3bpa	_	_
ENSDARG00000088959	183.035	-0.879575	0.318876	-2.75836	0.00580916	0.110588	pdxka	K00868	biological_process:pyridoxal 5'-phosphate salvage(GO:0009443);molecular_function:pyridoxal kinase activity(GO:0008478)
ENSDARG00000011841	2886.8	-0.879303	0.181605	-4.84184	1.28642e-06	0.000267592	atp5l	K02140	molecular_function:hydrogen ion transmembrane transporter activity(GO:0015078);cellular_component:mitochondrial proton-transporting ATP synthase complex, coupling factor F(o)(GO:0000276);biological_process:ATP synthesis coupled proton transport(GO:0015986)
ENSDARG00000095921	733.777	-0.877356	0.232276	-3.77721	0.000158592	0.0106438	CABZ01061884.1	K00420	_
ENSDARG00000096095	29.8906	-0.875429	0.335297	-2.6109	0.00903037	0.147681	buc	_	biological_process:pole plasm assembly(GO:0007315);biological_process:morphogenesis of follicular epithelium(GO:0016333)
ENSDARG00000097000	9.1894	-0.875225	0.334443	-2.61696	0.00887163	0.145654	BX890558.1	_	_
ENSDARG00000104208	12.5583	-0.874996	0.342272	-2.55644	0.010575	0.161484	zgc:172128	K09228	molecular_function:zinc ion binding(GO:0008270);molecular_function:nucleic acid binding(GO:0003676);cellular_component:intracellular(GO:0005622)
ENSDARG00000092241	14.5393	-0.87474	0.342361	-2.55502	0.0106182	0.161915	znf1009	K09228	_
ENSDARG00000076248	118.802	-0.87463	0.277661	-3.15	0.00163272	0.0507452	ppp1r3db	K07189	_
ENSDARG00000040278	490.634	-0.874346	0.295631	-2.95756	0.00310089	0.0754652	klhl38b	_	_
ENSDARG00000034092	19.918	-0.874225	0.339997	-2.57127	0.0101327	0.157264	sc:d0284	K06467	biological_process:metabolic process(GO:0008152);molecular_function:transferase activity, transferring acyl groups(GO:0016746)
ENSDARG00000078245	34.0721	-0.874224	0.33662	-2.59706	0.00940249	0.150732	gal3st1b	_	_
ENSDARG00000055540	524.181	-0.87402	0.240289	-3.63737	0.000275434	0.0151184	pfkfb4a	K19030	_
ENSDARG00000029764	1565.23	-0.873608	0.220332	-3.96496	7.3407e-05	0.00613776	mef2ca	K04454	biological_process:bone morphogenesis(GO:0060349);molecular_function:protein dimerization activity(GO:0046983);biological_process:heart formation(GO:0060914);biological_process:cartilage morphogenesis(GO:0060536);molecular_function:transcription regulatory region sequence-specific DNA binding(GO:0000976);biological_process:positive regulation of transcription from RNA polymerase II promoter(GO:00…
ENSDARG00000063916	7305.18	-0.870749	0.269117	-3.23558	0.00121395	0.041322	mt-nd4l	K03882	molecular_function:NADH dehydrogenase (ubiquinone) activity(GO:0008137);biological_process:ATP synthesis coupled electron transport(GO:0042773);cellular_component:mitochondrion(GO:0005739)
ENSDARG00000075515	7.87145	-0.869911	0.338568	-2.56938	0.010188	0.157979	CD37	_	cellular_component:integral component of membrane(GO:0016021)
ENSDARG00000044753	3362.14	-0.869782	0.246568	-3.52755	0.000419425	0.0198726	idh3b	K00030	molecular_function:NAD binding(GO:0051287);biological_process:tricarboxylic acid cycle(GO:0006099);molecular_function:isocitrate dehydrogenase (NAD+) activity(GO:0004449);molecular_function:magnesium ion binding(GO:0000287)
ENSDARG00000100613	253.122	-0.86958	0.235213	-3.697	0.000218166	0.0130175	CABZ01089777.1	K01754	_
ENSDARG00000053509	212.391	-0.868912	0.23018	-3.77492	0.000160056	0.0106644	kazald3	_	cellular_component:extracellular region(GO:0005576);molecular_function:insulin-like growth factor binding(GO:0005520);biological_process:regulation of cell growth(GO:0001558)
ENSDARG00000069471	288.69	-0.867758	0.256426	-3.38405	0.000714253	0.0278787	mhc1zca	_	biological_process:metabolic process(GO:0008152);molecular_function:transferase activity, transferring acyl groups(GO:0016746)
ENSDARG00000094312	63.4177	-0.867611	0.314591	-2.7579	0.00581742	0.110622	ndufa9b	K03953	biological_process:response to hypoxia(GO:0001666);molecular_function:nucleotide binding(GO:0000166)
ENSDARG00000051756	786.381	-0.867505	0.205004	-4.23166	2.31977e-05	0.00263121	pdhx	_	biological_process:metabolic process(GO:0008152);molecular_function:transferase activity, transferring acyl groups(GO:0016746)
ENSDARG00000039007	21454.2	-0.866322	0.211259	-4.10075	4.11807e-05	0.00401382	eno3	K01689	cellular_component:phosphopyruvate hydratase complex(GO:0000015);molecular_function:phosphopyruvate hydratase activity(GO:0004634);molecular_function:magnesium ion binding(GO:0000287);biological_process:glycolytic process(GO:0006096)
ENSDARG00000014313	3399.69	-0.866115	0.187752	-4.61308	3.9674e-06	0.000683556	atp5j	K02131	molecular_function:hydrogen ion transmembrane transporter activity(GO:0015078);cellular_component:mitochondrial proton-transporting ATP synthase complex, coupling factor F(o)(GO:0000276);biological_process:ATP synthesis coupled proton transport(GO:0015986);molecular_function:hydrolase activity(GO:0016787)
ENSDARG00000097856	5.20757	-0.865672	0.332123	-2.60648	0.00914781	0.148604	CR377210.1	_	_
ENSDARG00000010146	12.1293	-0.865255	0.320783	-2.69732	0.00699006	0.125241	cpa2	K01298	biological_process:proteolysis(GO:0006508);molecular_function:metallocarboxypeptidase activity(GO:0004181);molecular_function:zinc ion binding(GO:0008270)
ENSDARG00000054087	1012.01	-0.865228	0.3425	-2.52621	0.01153	0.169249	irs1	K16172	biological_process:metabolic process(GO:0008152);molecular_function:transferase activity, transferring acyl groups(GO:0016746);biological_process:regulation of cAMP metabolic process(GO:0030814);molecular_function:histamine receptor activity(GO:0004969);biological_process:regulation of synaptic transmission(GO:0050804);cellular_component:integral component of membrane(GO:0016021);biological_proce…
ENSDARG00000101992	6.27885	-0.86328	0.337893	-2.55489	0.0106222	0.161915	si:dkey-238k10.3	K12800	biological_process:metabolic process(GO:0008152);molecular_function:transferase activity, transferring acyl groups(GO:0016746);biological_process:regulation of cAMP metabolic process(GO:0030814);molecular_function:histamine receptor activity(GO:0004969);biological_process:regulation of synaptic transmission(GO:0050804);cellular_component:integral component of membrane(GO:0016021);biological_proce…
ENSDARG00000016721	8893.04	-0.863258	0.199235	-4.33286	1.47186e-05	0.00180615	sdha	K00234	molecular_function:flavin adenine dinucleotide binding(GO:0050660);cellular_component:mitochondrial inner membrane(GO:0005743);biological_process:succinate metabolic process(GO:0006105);biological_process:transport(GO:0006810);biological_process:tricarboxylic acid cycle(GO:0006099);molecular_function:succinate dehydrogenase (ubiquinone) activity(GO:0008177);biological_process:respiratory electron…
ENSDARG00000021984	646.589	-0.862866	0.206767	-4.17313	3.00444e-05	0.00324347	ndufa2	K03946	_
ENSDARG00000046092	16.4215	-0.860235	0.339983	-2.53023	0.0113987	0.168482	si:ch211-283g2.3	_	_
ENSDARG00000061256	251.012	-0.859597	0.182769	-4.70318	2.56146e-06	0.000464796	MCRIP2	_	_
ENSDARG00000092553	187299	-0.859474	0.230343	-3.73128	0.000190513	0.0120802	slc25a5	K05863	cellular_component:mitochondrial inner membrane(GO:0005743);biological_process:transmembrane transport(GO:0055085);cellular_component:integral component of membrane(GO:0016021);molecular_function:transporter activity(GO:0005215)
ENSDARG00000040707	102.047	-0.858966	0.287609	-2.98658	0.00282116	0.0723308	chchd4b	K17782	_
ENSDARG00000032389	419.51	-0.858614	0.157863	-5.43897	5.35891e-08	2.12031e-05	tspan12	K17355	cellular_component:integral component of plasma membrane(GO:0005887);biological_process:regulation of angiogenesis(GO:0045765);biological_process:cell surface receptor signaling pathway(GO:0007166);molecular_function:Wnt-activated receptor activity(GO:0042813);biological_process:retina layer formation(GO:0010842)
ENSDARG00000036438	6561.77	-0.858235	0.208574	-4.11477	3.87564e-05	0.00386589	ndufv1	K03942	molecular_function:NAD binding(GO:0051287);molecular_function:4 iron, 4 sulfur cluster binding(GO:0051539);biological_process:oxidation-reduction process(GO:0055114);molecular_function:NADH dehydrogenase (ubiquinone) activity(GO:0008137);molecular_function:FMN binding(GO:0010181)
ENSDARG00000042644	3919.35	-0.857995	0.179277	-4.78587	1.70248e-06	0.000333783	sod2	K04564	biological_process:response to cadmium ion(GO:0046686);molecular_function:metal ion binding(GO:0046872);biological_process:superoxide metabolic process(GO:0006801);molecular_function:superoxide dismutase activity(GO:0004784);biological_process:response to methylmercury(GO:0051597);biological_process:oxidation-reduction process(GO:0055114)
ENSDARG00000020158	24.6581	-0.857407	0.31774	-2.69846	0.00696616	0.125241	spag6	_	_
ENSDARG00000003820	2918.41	-0.856851	0.236327	-3.6257	0.000288179	0.0156047	nr1d2a	K08531	biological_process:steroid hormone mediated signaling pathway(GO:0043401);molecular_function:zinc ion binding(GO:0008270);biological_process:regulation of transcription, DNA-templated(GO:0006355);molecular_function:thyroid hormone receptor activity(GO:0004887);molecular_function:sequence-specific DNA binding(GO:0043565);molecular_function:steroid hormone receptor activity(GO:0003707);cellular_com…
ENSDARG00000086512	163.961	-0.856686	0.193701	-4.42273	9.74603e-06	0.00139696	FP102464.1	K00318	_
ENSDARG00000091247	312.664	-0.855729	0.247271	-3.4607	0.000538776	0.0235638	fars2	K01889	biological_process:phenylalanyl-tRNA aminoacylation(GO:0006432);biological_process:tRNA processing(GO:0008033);molecular_function:ATP binding(GO:0005524);molecular_function:phenylalanine-tRNA ligase activity(GO:0004826);molecular_function:magnesium ion binding(GO:0000287);molecular_function:tRNA binding(GO:0000049);cellular_component:cytoplasm(GO:0005737)
ENSDARG00000089489	32.8852	-0.854647	0.323604	-2.64103	0.00826546	0.140143	fam83e	_	_
ENSDARG00000096346	85.0057	-0.854235	0.279697	-3.05415	0.00225701	0.0631882	si:ch211-85n16.3	_	_
ENSDARG00000045514	8128.4	-0.849156	0.234088	-3.62751	0.000286167	0.0155451	atp5c1	K02136	cellular_component:proton-transporting ATP synthase complex, catalytic core F(1)(GO:0045261);biological_process:ATP synthesis coupled proton transport(GO:0015986);molecular_function:proton-transporting ATPase activity, rotational mechanism(GO:0046961);molecular_function:proton-transporting ATP synthase activity, rotational mechanism(GO:0046933)
ENSDARG00000070132	130.489	-0.848953	0.302444	-2.80698	0.00500091	0.099907	aste1	_	_
ENSDARG00000076094	51.5406	-0.848833	0.328042	-2.58758	0.0096654	0.152792	klhl30	K10466	_
ENSDARG00000087456	614.503	-0.847649	0.237472	-3.56946	0.000357716	0.0180572	CABZ01076616.1	K03957	_
ENSDARG00000055052	57.1321	-0.84742	0.3168	-2.67493	0.00747438	0.130626	map2	_	molecular_function:tubulin binding(GO:0015631);cellular_component:microtubule(GO:0005874)
ENSDARG00000067520	102.418	-0.84595	0.280562	-3.0152	0.00256806	0.0685162	zgc:158482	K08746	_
ENSDARG00000074376	7.83954	-0.845376	0.319677	-2.64447	0.00818198	0.139281	CT737192.1	_	_
ENSDARG00000009208	409.37	-0.845089	0.209162	-4.04035	5.33719e-05	0.00466854	prkcda	K06068	molecular_function:metal ion binding(GO:0046872);biological_process:intracellular signal transduction(GO:0035556);molecular_function:protein kinase C activity(GO:0004697);biological_process:protein phosphorylation(GO:0006468);molecular_function:ATP binding(GO:0005524)
ENSDARG00000002271	1590.44	-0.84508	0.280371	-3.01415	0.00257703	0.0685162	zfand5b	_	molecular_function:zinc ion binding(GO:0008270);molecular_function:DNA binding(GO:0003677)
ENSDARG00000089142	35.1037	-0.844809	0.314656	-2.68487	0.00725587	0.128385	zgc:113119	K13765	molecular_function:zinc ion binding(GO:0008270);molecular_function:nucleic acid binding(GO:0003676);cellular_component:intracellular(GO:0005622)
ENSDARG00000038028	1117.56	-0.842644	0.192745	-4.37181	1.2322e-05	0.001642	ndufa6	K03950	_
ENSDARG00000099128	173.703	-0.84249	0.211272	-3.98771	6.67135e-05	0.00563333	bcl2l16	_	biological_process:metabolic process(GO:0008152);molecular_function:transferase activity, transferring acyl groups(GO:0016746);biological_process:regulation of cAMP metabolic process(GO:0030814);molecular_function:histamine receptor activity(GO:0004969);biological_process:regulation of synaptic transmission(GO:0050804);cellular_component:integral component of membrane(GO:0016021);biological_proce…
ENSDARG00000059972	712.351	-0.842402	0.209481	-4.02137	5.78605e-05	0.00493463	raly	K12895	molecular_function:nucleic acid binding(GO:0003676);molecular_function:nucleotide binding(GO:0000166)
ENSDARG00000076569	291.253	-0.84164	0.225994	-3.72418	0.000195954	0.0123336	ndp	_	_
ENSDARG00000070029	346	-0.841144	0.207834	-4.04719	5.18359e-05	0.00462914	ehhadh	K07514	molecular_function:3-hydroxyacyl-CoA dehydrogenase activity(GO:0003857);cellular_component:peroxisome(GO:0005777);biological_process:fatty acid metabolic process(GO:0006631);molecular_function:isomerase activity(GO:0016853);molecular_function:coenzyme binding(GO:0050662);molecular_function:lyase activity(GO:0016829);biological_process:oxidation-reduction process(GO:0055114);molecular_function:nuc…
ENSDARG00000004621	347.776	-0.841108	0.213898	-3.93228	8.41438e-05	0.00680209	gpm6ab	_	biological_process:neuron projection development(GO:0031175);biological_process:regulation of filopodium assembly(GO:0051489);cellular_component:integral component of membrane(GO:0016021)
ENSDARG00000011929	44.6712	-0.839786	0.30766	-2.7296	0.00634118	0.116931	plp1b	_	cellular_component:integral component of membrane(GO:0016021)
ENSDARG00000025549	907.649	-0.83911	0.230404	-3.64191	0.000270618	0.0150356	ndufaf1	K18159	_
ENSDARG00000103371	4.11704	-0.838456	0.302247	-2.77408	0.00553585	NA	si:dkey-190j3.6	K12800	_
ENSDARG00000020618	475.964	-0.838204	0.16664	-5.03004	4.90382e-07	0.000123007	zgc:112056	_	cellular_component:mitochondrion(GO:0005739)
ENSDARG00000105204	182.375	-0.837933	0.238733	-3.50992	0.000448245	0.0206084	CU655836.1	_	_
ENSDARG00000035552	171.437	-0.836951	0.219826	-3.80734	0.000140471	0.00992483	agtr2	K04167	cellular_component:integral component of membrane(GO:0016021);biological_process:G-protein coupled receptor signaling pathway(GO:0007186);molecular_function:angiotensin type II receptor activity(GO:0004945)
ENSDARG00000098431	319.483	-0.836654	0.282658	-2.95995	0.00307692	0.0754652	COMP	K04659	_
ENSDARG00000094004	49.0677	-0.836401	0.335837	-2.49049	0.0127565	0.182235	FP102120.1	_	_
ENSDARG00000090428	313.183	-0.835728	0.245355	-3.40621	0.000658726	0.0267521	ctrb1	K01310	molecular_function:serine-type endopeptidase activity(GO:0004252);biological_process:proteolysis(GO:0006508)
ENSDARG00000104947	13.5695	-0.83516	0.342404	-2.43911	0.0147237	0.199636	si:ch211-194m7.8	_	_
ENSDARG00000002362	492.795	-0.834139	0.227203	-3.67133	0.000241287	0.0139956	ubald1a	_	_
ENSDARG00000045230	3512.56	-0.834056	0.237542	-3.5112	0.000446094	0.0205649	cox6b1	K02267	molecular_function:cytochrome-c oxidase activity(GO:0004129);cellular_component:mitochondrion(GO:0005739)
ENSDARG00000042535	142547	-0.833752	0.270226	-3.08539	0.00203285	0.0591713	actc1a	K12314	cellular_component:cytoskeleton(GO:0005856);cellular_component:cytoplasm(GO:0005737);molecular_function:ATP binding(GO:0005524);molecular_function:non-membrane spanning protein tyrosine kinase activity(GO:0004715);biological_process:protein phosphorylation(GO:0006468)
ENSDARG00000036092	123.22	-0.833427	0.280167	-2.97476	0.00293222	0.0738773	sdhaf3	_	cellular_component:mitochondrion(GO:0005739)
ENSDARG00000051956	328.931	-0.831128	0.218389	-3.80572	0.000141393	0.00992483	isca1	K13628	molecular_function:metal ion binding(GO:0046872);biological_process:heme biosynthetic process(GO:0006783);biological_process:iron-sulfur cluster assembly(GO:0016226);molecular_function:iron-sulfur cluster binding(GO:0051536);cellular_component:mitochondrion(GO:0005739);molecular_function:structural molecule activity(GO:0005198)
ENSDARG00000094085	2.93097	-0.83003	0.292694	-2.83583	0.00457065	NA	CR759846.1	_	_
ENSDARG00000010149	42561.5	-0.829926	0.243203	-3.41248	0.000643743	0.0263177	atp5a1	K02132	molecular_function:proton-transporting ATPase activity, rotational mechanism(GO:0046961);molecular_function:proton-transporting ATP synthase activity, rotational mechanism(GO:0046933);biological_process:ATP hydrolysis coupled proton transport(GO:0015991);cellular_component:proton-transporting ATP synthase complex, catalytic core F(1)(GO:0045261);biological_process:ATP synthesis coupled proton tra…
ENSDARG00000023583	2022.92	-0.828611	0.188439	-4.39724	1.09635e-05	0.00152037	coq9	K18587	biological_process:ubiquinone biosynthetic process(GO:0006744)
ENSDARG00000020541	870.589	-0.828307	0.228152	-3.63051	0.000282861	0.0154421	ism1	_	cellular_component:extracellular region(GO:0005576);biological_process:angiogenesis(GO:0001525)
ENSDARG00000045153	32.5737	-0.828213	0.342812	-2.41594	0.0156948	0.206271	slc16a8	K08185	_
ENSDARG00000060199	370.357	-0.82744	0.243224	-3.40196	0.000669034	0.026788	mrpl18	K02881	cellular_component:ribosome(GO:0005840);molecular_function:structural constituent of ribosome(GO:0003735);biological_process:translation(GO:0006412)
ENSDARG00000100938	105.223	-0.826709	0.264537	-3.12512	0.00177735	0.0535622	hint2	_	molecular_function:catalytic activity(GO:0003824)
ENSDARG00000028336	402.687	-0.825691	0.210795	-3.91703	8.96462e-05	0.00707915	dhdhl	K00078	molecular_function:oxidoreductase activity(GO:0016491);molecular_function:nucleotide binding(GO:0000166)
ENSDARG00000055163	1583.67	-0.82564	0.263617	-3.13196	0.00173643	0.0528043	epoa	K05437	biological_process:erythrocyte maturation(GO:0043249);biological_process:response to stress(GO:0006950);cellular_component:extracellular region(GO:0005576);molecular_function:erythropoietin receptor binding(GO:0005128);cellular_component:perinuclear region of cytoplasm(GO:0048471);molecular_function:hormone activity(GO:0005179)
ENSDARG00000102115	680.578	-0.825022	0.189012	-4.36493	1.27164e-05	0.00168142	ndufc2	K03968	biological_process:mitochondrial electron transport, NADH to ubiquinone(GO:0006120);cellular_component:mitochondrial inner membrane(GO:0005743);cellular_component:respiratory chain(GO:0070469);molecular_function:NADH dehydrogenase (ubiquinone) activity(GO:0008137);biological_process:transport(GO:0006810)
ENSDARG00000102074	13.5484	-0.824782	0.339826	-2.42707	0.0152213	0.202656	CR388416.1	K09228	molecular_function:binding(GO:0005488)
ENSDARG00000104139	10037	-0.824162	0.258469	-3.18863	0.00142948	0.0460919	atp1a3b	K01539	cellular_component:integral component of membrane(GO:0016021);molecular_function:metal ion binding(GO:0046872);biological_process:monovalent inorganic cation transport(GO:0015672);molecular_function:monovalent inorganic cation transmembrane transporter activity(GO:0015077);biological_process:ATP biosynthetic process(GO:0006754);molecular_function:cation-transporting ATPase activity(GO:0019829);mo…
ENSDARG00000045074	488.793	-0.823288	0.273546	-3.00969	0.00261516	0.0690632	arl4d	K07945	molecular_function:GTP binding(GO:0005525);cellular_component:intracellular(GO:0005622);biological_process:small GTPase mediated signal transduction(GO:0007264)
ENSDARG00000039374	313.69	-0.821553	0.214197	-3.83551	0.000125304	0.00921257	apool	_	_
ENSDARG00000056008	6603.08	-0.821175	0.268447	-3.05899	0.00222085	0.062407	atp5g1	K02128	molecular_function:hydrogen ion transmembrane transporter activity(GO:0015078);cellular_component:integral component of membrane(GO:0016021);biological_process:ATP synthesis coupled proton transport(GO:0015986);molecular_function:lipid binding(GO:0008289);cellular_component:proton-transporting ATP synthase complex, coupling factor F(o)(GO:0045263);biological_process:ATP hydrolysis coupled proton …
ENSDARG00000011146	2738.46	-0.820308	0.257496	-3.18571	0.00144398	0.0464022	uqcrb	K00417	cellular_component:mitochondrial respiratory chain complex III(GO:0005750);biological_process:transport(GO:0006810);biological_process:mitochondrial electron transport, ubiquinol to cytochrome c(GO:0006122)
ENSDARG00000104517	2222.99	-0.819673	0.245019	-3.34535	0.000821795	0.0307357	uqcr10	K00419	_
ENSDARG00000013044	2883.56	-0.819595	0.223856	-3.66125	0.000250983	0.0142701	ndufv2	K03943	biological_process:mitochondrial electron transport, NADH to ubiquinone(GO:0006120);molecular_function:metal ion binding(GO:0046872);molecular_function:NADH dehydrogenase (ubiquinone) activity(GO:0008137);cellular_component:mitochondrial respiratory chain complex I(GO:0005747);molecular_function:2 iron, 2 sulfur cluster binding(GO:0051537)
ENSDARG00000101826	36.1199	-0.819386	0.333788	-2.45481	0.014096	0.193899	zwi	_	cellular_component:myelin sheath(GO:0043209)
ENSDARG00000079080	31.5125	-0.818905	0.312118	-2.62371	0.00869787	0.144616	mettl20	_	cellular_component:cytoplasm(GO:0005737);biological_process:protein methylation(GO:0006479);molecular_function:protein methyltransferase activity(GO:0008276)
ENSDARG00000021787	7.88908	-0.818458	0.336075	-2.43534	0.0148776	0.200607	abcb5	K05658	_
ENSDARG00000068738	5038.7	-0.818358	0.272024	-3.0084	0.00262626	0.0690632	cox5b2	K02265	cellular_component:mitochondrial envelope(GO:0005740);molecular_function:cytochrome-c oxidase activity(GO:0004129)
ENSDARG00000008785	5592.74	-0.818009	0.187645	-4.35934	1.30458e-05	0.00171171	dldh	K00382	cellular_component:cytoplasm(GO:0005737);molecular_function:flavin adenine dinucleotide binding(GO:0050660);biological_process:cell redox homeostasis(GO:0045454);molecular_function:dihydrolipoyl dehydrogenase activity(GO:0004148);biological_process:oxidation-reduction process(GO:0055114)
ENSDARG00000078942	418.783	-0.817908	0.216106	-3.78475	0.000153864	0.0103733	enox2	_	_
ENSDARG00000018145	646.954	-0.817732	0.236721	-3.45442	0.000551486	0.0239065	mid1ip1l	_	cellular_component:cytoplasm(GO:0005737);cellular_component:microtubule(GO:0005874);cellular_component:nucleus(GO:0005634)
ENSDARG00000076334	341.292	-0.816722	0.242892	-3.3625	0.000772412	0.0292129	mrpl43	K17424	_
ENSDARG00000026369	2631.83	-0.816391	0.238962	-3.4164	0.000634549	0.0260807	dbi	K08762	molecular_function:fatty-acyl-CoA binding(GO:0000062)
ENSDARG00000098401	36.0964	-0.815241	0.314007	-2.59625	0.00942472	0.150804	fam136a	_	cellular_component:mitochondrion(GO:0005739)
ENSDARG00000054849	1631.15	-0.814996	0.168508	-4.83654	1.32116e-06	0.000271506	bcat2	K00826	_
ENSDARG00000029064	2510.24	-0.814609	0.229126	-3.55528	0.000377571	0.0187216	uqcrq	K00418	molecular_function:ubiquinol-cytochrome-c reductase activity(GO:0008121)
ENSDARG00000045064	4291.5	-0.814552	0.249998	-3.25823	0.0011211	0.0387776	ablim1b	_	biological_process:cytoskeleton organization(GO:0007010);molecular_function:actin binding(GO:0003779);molecular_function:zinc ion binding(GO:0008270)
ENSDARG00000012388	11488.9	-0.814077	0.289877	-2.80835	0.00497964	0.0998717	cox4i1l	K02263	_
ENSDARG00000104836	19337.1	-0.811366	0.276524	-2.93416	0.00334452	0.0787768	myom1b	_	_
ENSDARG00000088357	3249.46	-0.811186	0.188146	-4.31146	1.6218e-05	0.00196192	acadl	K00255	molecular_function:flavin adenine dinucleotide binding(GO:0050660);molecular_function:acyl-CoA dehydrogenase activity(GO:0003995);biological_process:oxidation-reduction process(GO:0055114)
ENSDARG00000105602	19.5937	-0.809326	0.334981	-2.41604	0.0156904	0.206271	BX322601.1	_	_
ENSDARG00000056583	1073.68	-0.808969	0.211469	-3.82547	0.00013052	0.0094115	ndufs6	K03939	biological_process:oxidation-reduction process(GO:0055114);molecular_function:NADH dehydrogenase (ubiquinone) activity(GO:0008137)
ENSDARG00000030139	1107.1	-0.808004	0.2133	-3.78811	0.000151801	0.0103474	sdhdb	K00237	molecular_function:metal ion binding(GO:0046872);molecular_function:heme binding(GO:0020037);biological_process:transport(GO:0006810);cellular_component:mitochondrial respiratory chain complex II, succinate dehydrogenase complex (ubiquinone)(GO:0005749);biological_process:tricarboxylic acid cycle(GO:0006099);cellular_component:integral component of membrane(GO:0016021);molecular_function:ubiquino…
ENSDARG00000037057	1793.64	-0.807929	0.177714	-4.54624	5.4612e-06	0.000887159	gcdha	K00252	molecular_function:flavin adenine dinucleotide binding(GO:0050660);molecular_function:acyl-CoA dehydrogenase activity(GO:0003995);biological_process:oxidation-reduction process(GO:0055114)
ENSDARG00000100116	212.701	-0.807707	0.252055	-3.20448	0.00135304	0.0443655	mrps24	K17403	cellular_component:mitochondrial large ribosomal subunit(GO:0005762);molecular_function:structural constituent of ribosome(GO:0003735);biological_process:translation(GO:0006412)
ENSDARG00000075017	1891.96	-0.807471	0.218287	-3.69913	0.000216343	0.0130175	myzap	_	_
ENSDARG00000043371	31862.8	-0.806986	0.225921	-3.57198	0.000354298	0.0180357	mdh2	K00026	biological_process:malate metabolic process(GO:0006108);biological_process:tricarboxylic acid cycle(GO:0006099);biological_process:cellular carbohydrate metabolic process(GO:0044262);molecular_function:nucleotide binding(GO:0000166);molecular_function:L-malate dehydrogenase activity(GO:0030060)
ENSDARG00000010113	2974.72	-0.805855	0.231574	-3.47991	0.00050158	0.022222	ndufb8	K03964	cellular_component:mitochondrion(GO:0005739);molecular_function:NADH dehydrogenase activity(GO:0003954)
ENSDARG00000092967	8.76765	-0.805521	0.339276	-2.37424	0.0175852	0.221978	si:dkey-93m18.4	_	_
ENSDARG00000104028	550.118	-0.805149	0.194848	-4.13218	3.59337e-05	0.00368736	si:dkey-74k8.3	_	_
ENSDARG00000024090	472.391	-0.804661	0.218734	-3.67872	0.000234407	0.013646	dnajc4	K09524	_
ENSDARG00000007065	376.015	-0.804555	0.19863	-4.05053	5.11024e-05	0.00462914	mrps18b	K16174	cellular_component:ribosome(GO:0005840);molecular_function:structural constituent of ribosome(GO:0003735);biological_process:translation(GO:0006412)
ENSDARG00000090568	171.594	-0.803184	0.254678	-3.15372	0.00161201	0.0504611	mrpl52	K17433	_
ENSDARG00000061841	942.551	-0.802437	0.227706	-3.52401	0.000425076	0.0199739	tiparp	K15259	molecular_function:nucleic acid binding(GO:0003676);molecular_function:zinc ion binding(GO:0008270);biological_process:response to chemical(GO:0042221);molecular_function:NAD+ ADP-ribosyltransferase activity(GO:0003950)
ENSDARG00000068940	3497.25	-0.801566	0.246731	-3.24875	0.00115915	0.039782	atp5ib	K02129	biological_process:response to hypoxia(GO:0001666)
ENSDARG00000010878	125.867	-0.801267	0.299453	-2.67577	0.00745581	0.130454	cdkn1ca	K09993	biological_process:cell fate specification(GO:0001708);biological_process:cell cycle arrest(GO:0007050);molecular_function:kinase activity(GO:0016301);biological_process:phosphorylation(GO:0016310);molecular_function:cyclin-dependent protein serine/threonine kinase inhibitor activity(GO:0004861);biological_process:glial cell differentiation(GO:0010001);cellular_component:nucleus(GO:0005634);biolo…
ENSDARG00000070080	905.226	-0.801007	0.250915	-3.19235	0.00141122	0.0455894	nbeaa	_	_
ENSDARG00000101251	10104.8	-0.800788	0.25545	-3.13481	0.00171963	0.0526602	ldha	K00016	cellular_component:cytoplasm(GO:0005737);biological_process:cellular carbohydrate metabolic process(GO:0044262);molecular_function:L-lactate dehydrogenase activity(GO:0004459);biological_process:glycolytic process(GO:0006096);biological_process:response to hypoxia(GO:0001666);biological_process:oxidation-reduction process(GO:0055114);molecular_function:nucleotide binding(GO:0000166)
ENSDARG00000099764	17.2653	-0.800326	0.339243	-2.35915	0.0183167	0.22722	CR855389.2	_	_
ENSDARG00000071040	296.094	-0.800149	0.19891	-4.02266	5.75437e-05	0.00493228	smim8	_	cellular_component:integral component of membrane(GO:0016021)
ENSDARG00000039929	5830.2	-0.799701	0.26969	-2.96526	0.00302431	0.0748034	ckmt2b	K00933	molecular_function:kinase activity(GO:0016301);molecular_function:ATP binding(GO:0005524);biological_process:phosphorylation(GO:0016310)
ENSDARG00000032970	8000.44	-0.798438	0.21826	-3.6582	0.000253994	0.0142995	cox4i1	K02263	molecular_function:cytochrome-c oxidase activity(GO:0004129);biological_process:response to hypoxia(GO:0001666)
ENSDARG00000103471	12.0161	-0.798171	0.341777	-2.33536	0.0195249	0.235055	si:dkey-199m13.4	K09228	molecular_function:zinc ion binding(GO:0008270);molecular_function:nucleic acid binding(GO:0003676);cellular_component:intracellular(GO:0005622);molecular_function:binding(GO:0005488)
ENSDARG00000069920	1262.15	-0.79774	0.181919	-4.38513	1.15916e-05	0.00156919	cox17	K02260	cellular_component:mitochondrial intermembrane space(GO:0005758);biological_process:copper ion transport(GO:0006825);biological_process:response to copper ion(GO:0046688);molecular_function:copper chaperone activity(GO:0016531)
ENSDARG00000051986	3472.21	-0.797704	0.233155	-3.42135	0.0006231	0.0257852	ndufs8a	K03941	molecular_function:4 iron, 4 sulfur cluster binding(GO:0051539);biological_process:oxidation-reduction process(GO:0055114);molecular_function:electron carrier activity(GO:0009055);molecular_function:oxidoreductase activity, acting on NAD(P)H(GO:0016651);cellular_component:membrane(GO:0016020)
ENSDARG00000073957	172.803	-0.797462	0.257207	-3.10047	0.00193213	0.057018	tox3	_	_
ENSDARG00000090035	5.60296	-0.797294	0.331166	-2.40753	0.0160607	0.20912	rtn4r	_	biological_process:axon guidance(GO:0007411);biological_process:peripheral nervous system neuron axonogenesis(GO:0048936)
ENSDARG00000062501	506.627	-0.797245	0.21211	-3.75863	0.000170845	0.0110803	hhipl1	_	_
ENSDARG00000099997	170.521	-0.797231	0.249421	-3.19632	0.00139191	0.0451365	cox20	K18184	cellular_component:integral component of membrane(GO:0016021);cellular_component:mitochondrial membrane(GO:0031966)
ENSDARG00000009447	13052.9	-0.796611	0.234828	-3.39232	0.000693026	0.0274906	atp5g3b	K02128	molecular_function:hydrogen ion transmembrane transporter activity(GO:0015078);cellular_component:integral component of membrane(GO:0016021);biological_process:ATP synthesis coupled proton transport(GO:0015986);molecular_function:lipid binding(GO:0008289);cellular_component:proton-transporting ATP synthase complex, coupling factor F(o)(GO:0045263);biological_process:ATP hydrolysis coupled proton …
ENSDARG00000002264	224.529	-0.795553	0.2094	-3.7992	0.000145163	0.0100245	mrpl41	K17422	cellular_component:mitochondrial large ribosomal subunit(GO:0005762);molecular_function:structural constituent of ribosome(GO:0003735);biological_process:cell cycle(GO:0007049);biological_process:translation(GO:0006412);biological_process:apoptotic process(GO:0006915)
ENSDARG00000101087	13.6415	-0.795334	0.342824	-2.31995	0.0203437	0.240842	si:dkeyp-80d11.1	_	cellular_component:cytoplasm(GO:0005737)
ENSDARG00000041570	484.759	-0.795137	0.19537	-4.06991	4.70307e-05	0.00436706	mrpl39	K17420	cellular_component:ribosome(GO:0005840);molecular_function:nucleotide binding(GO:0000166)
ENSDARG00000005629	408.524	-0.794929	0.186893	-4.25339	2.10559e-05	0.00242669	smyd2b	K11426	molecular_function:histone methyltransferase activity (H3-K36 specific)(GO:0046975);biological_process:negative regulation of transcription from RNA polymerase II promoter(GO:0000122);molecular_function:RNA polymerase II core binding(GO:0000993);molecular_function:zinc ion binding(GO:0008270);biological_process:peptidyl-lysine monomethylation(GO:0018026);cellular_component:cytosol(GO:0005829);bio…
ENSDARG00000016545	1279.02	-0.793904	0.171314	-4.6342	3.58317e-06	0.000630083	CRAT (1 of many)	_	molecular_function:transferase activity, transferring acyl groups(GO:0016746)
ENSDARG00000001975	10271.8	-0.793815	0.256802	-3.09115	0.0019938	0.0582333	hsd11b2	K00071	biological_process:metabolic process(GO:0008152);molecular_function:nucleotide binding(GO:0000166);molecular_function:11-beta-hydroxysteroid dehydrogenase [NAD(P)] activity(GO:0003845)
ENSDARG00000042656	28.8971	-0.791626	0.325669	-2.43077	0.0150667	0.202182	nrn1b	_	biological_process:nervous system development(GO:0007399)
ENSDARG00000074684	65.5676	-0.790081	0.301313	-2.62213	0.00873827	0.144989	zmp:0000000758	_	_
ENSDARG00000103288	1439.28	-0.789604	0.155807	-5.06784	4.02356e-07	0.000108936	PDPR	K17509	biological_process:metabolic process(GO:0008152);molecular_function:transferase activity, transferring acyl groups(GO:0016746);biological_process:regulation of cAMP metabolic process(GO:0030814);molecular_function:histamine receptor activity(GO:0004969);biological_process:regulation of synaptic transmission(GO:0050804);cellular_component:integral component of membrane(GO:0016021);biological_proce…
ENSDARG00000063917	141135	-0.789295	0.279885	-2.82007	0.00480131	0.0979616	mt-nd4	K03881	_
ENSDARG00000097205	1265.96	-0.789018	0.229662	-3.43556	0.000591326	0.0250279	ulk2	K08269	_
ENSDARG00000055809	14.7366	-0.788303	0.342199	-2.30364	0.0212428	0.24733	vtg2	_	biological_process:lipid transport(GO:0006869);molecular_function:lipid transporter activity(GO:0005319);biological_process:response to estradiol(GO:0032355)
ENSDARG00000060554	2094.6	-0.788105	0.181356	-4.34562	1.38886e-05	0.00176859	mut	K01847	_
ENSDARG00000077219	4.02329	-0.787408	0.308686	-2.55083	0.0107466	NA	si:ch211-106h4.6	_	_
ENSDARG00000105651	33.1351	-0.787342	0.342701	-2.29746	0.0215926	0.250037	BX323060.3	_	_
ENSDARG00000021346	4463.77	-0.787141	0.216416	-3.63717	0.000275654	0.0151184	pdhb	K00162	molecular_function:pyruvate dehydrogenase (acetyl-transferring) activity(GO:0004739);biological_process:acetyl-CoA biosynthetic process from pyruvate(GO:0006086);biological_process:oxidation-reduction process(GO:0055114)
ENSDARG00000043457	136984	-0.786296	0.230982	-3.40414	0.000663729	0.026788	gapdh	K00134	biological_process:neuron apoptotic process(GO:0051402);cellular_component:cytosol(GO:0005829);molecular_function:NAD binding(GO:0051287);molecular_function:microtubule binding(GO:0008017);biological_process:oxidation-reduction process(GO:0055114);cellular_component:microtubule cytoskeleton(GO:0015630);biological_process:peptidyl-cysteine S-trans-nitrosylation(GO:0035606);biological_process:prote…
ENSDARG00000103101	418.141	-0.786083	0.261325	-3.00807	0.00262912	0.0690632	NDUFC1	K03967	_
ENSDARG00000031383	15.7831	-0.785913	0.342795	-2.29266	0.0218675	0.251683	klhl38a	K13959	_
ENSDARG00000061603	1719.8	-0.785811	0.21003	-3.74143	0.000182978	0.0116894	sorbs2b	_	_
ENSDARG00000043402	354.587	-0.785222	0.301779	-2.60197	0.00926894	0.149292	MRPL55	K17436	_
ENSDARG00000063911	197833	-0.784868	0.281633	-2.78685	0.00532236	0.104349	mt-atp6	K02126	cellular_component:mitochondrion(GO:0005739);cellular_component:membrane(GO:0016020)
ENSDARG00000024744	51.9322	-0.784657	0.334146	-2.34825	0.0188621	0.231444	dpp6b	_	molecular_function:serine-type peptidase activity(GO:0008236);cellular_component:membrane(GO:0016020);biological_process:proteolysis(GO:0006508)
ENSDARG00000060861	226.153	-0.784119	0.219525	-3.57189	0.000354408	0.0180357	dars2	K01876	_
ENSDARG00000052782	3.96853	-0.783778	0.297432	-2.63515	0.00840993	NA	glrba	K05196	cellular_component:postsynaptic membrane(GO:0045211);cellular_component:integral component of membrane(GO:0016021);molecular_function:extracellular-glycine-gated chloride channel activity(GO:0016934);biological_process:chloride transport(GO:0006821)
ENSDARG00000070723	2936.63	-0.783552	0.243638	-3.21606	0.00129966	0.0432173	ndufa9a	K03953	biological_process:response to hypoxia(GO:0001666);molecular_function:nucleotide binding(GO:0000166)
ENSDARG00000099461	253.054	-0.783538	0.228353	-3.43125	0.000600801	0.0252411	asb10	K10332	biological_process:intracellular signal transduction(GO:0035556)
ENSDARG00000061994	3560.02	-0.78322	0.218756	-3.58034	0.000343151	0.017645	acacb	K01946	_
ENSDARG00000045947	880.348	-0.783091	0.240379	-3.25773	0.00112307	0.0387776	si:ch211-173d10.1	K04979	_
ENSDARG00000013050	80.4645	-0.78287	0.261266	-2.99645	0.00273147	0.0709142	abcc12	K05672	_
ENSDARG00000032704	128.986	-0.782605	0.216287	-3.61836	0.000296474	0.0159525	qrsl1	K02433	cellular_component:mitochondrion(GO:0005739);biological_process:glutaminyl-tRNAGln biosynthesis via transamidation(GO:0070681);biological_process:mitochondrial translation(GO:0032543);molecular_function:glutaminyl-tRNA synthase (glutamine-hydrolyzing) activity(GO:0050567);molecular_function:ATP binding(GO:0005524);cellular_component:glutamyl-tRNA(Gln) amidotransferase complex(GO:0030956);biologic…
ENSDARG00000041092	18.8016	-0.782313	0.342843	-2.28184	0.0224987	0.255841	pgpep1l	_	_
ENSDARG00000043970	1947.46	-0.781542	0.218085	-3.58366	0.000338807	0.0175654	lrpprc	K17964	_
ENSDARG00000068231	684.764	-0.781499	0.211176	-3.70071	0.000214998	0.0130175	CRACR2A (1 of many)	K17199	_
ENSDARG00000079276	131.807	-0.780955	0.327855	-2.38201	0.0172185	0.219176	ube2ql1	K10582	_
ENSDARG00000003808	27.7221	-0.780469	0.313941	-2.48604	0.0129174	0.18312	aqp3a	K09876	molecular_function:water transmembrane transporter activity(GO:0005372);cellular_component:integral component of membrane(GO:0016021);molecular_function:urea transmembrane transporter activity(GO:0015204);molecular_function:glycerol transmembrane transporter activity(GO:0015168);molecular_function:arsenite transmembrane transporter activity(GO:0015105);biological_process:transport(GO:0006810)
ENSDARG00000008858	19.7136	-0.780347	0.342243	-2.28009	0.0226021	0.255993	cyp7b1	K07430	_
ENSDARG00000002523	3293.21	-0.780345	0.185053	-4.21687	2.47715e-05	0.00274611	hsdl2	_	cellular_component:peroxisome(GO:0005777);molecular_function:oxidoreductase activity(GO:0016491);molecular_function:sterol binding(GO:0032934);molecular_function:nucleotide binding(GO:0000166);biological_process:oxidation-reduction process(GO:0055114)
ENSDARG00000043562	451.161	-0.779861	0.220335	-3.53943	0.000400987	0.0192666	zgc:65997	_	molecular_function:nucleotide binding(GO:0000166)
ENSDARG00000102538	1181.04	-0.77979	0.207456	-3.75882	0.000170719	0.0110803	mccc1	K01968	molecular_function:metal ion binding(GO:0046872);biological_process:metabolic process(GO:0008152);molecular_function:ATP binding(GO:0005524);molecular_function:biotin carboxylase activity(GO:0004075)
ENSDARG00000092920	689.606	-0.779767	0.281186	-2.77313	0.00555195	0.107248	si:ch211-106h4.12	_	_
ENSDARG00000078364	31.8537	-0.779402	0.299527	-2.60211	0.00926529	0.149292	EPHX3	_	_
ENSDARG00000014506	356.504	-0.777968	0.271252	-2.86806	0.00412996	0.0895105	tmem126a	K18157	cellular_component:integral component of membrane(GO:0016021)
ENSDARG00000044811	418.903	-0.777791	0.209096	-3.71979	0.000199391	0.0124579	cdk9	K02211	biological_process:protein phosphorylation(GO:0006468);molecular_function:ATP binding(GO:0005524);molecular_function:protein serine/threonine kinase activity(GO:0004674)
ENSDARG00000043527	24.1598	-0.77753	0.31449	-2.47236	0.0134226	0.187356	plpp6	_	molecular_function:hydrolase activity(GO:0016787);cellular_component:integral component of membrane(GO:0016021)
ENSDARG00000063914	12079.6	-0.77659	0.233478	-3.32619	0.000880429	0.0319106	mt-nd3	K03880	cellular_component:respiratory chain(GO:0070469);molecular_function:NADH dehydrogenase (ubiquinone) activity(GO:0008137);cellular_component:mitochondrial membrane(GO:0031966);biological_process:electron transport chain(GO:0022900)
ENSDARG00000093629	38.0086	-0.776063	0.297508	-2.60855	0.00909271	0.148274	si:ch211-106h4.4	_	_
ENSDARG00000103318	465.253	-0.776027	0.187941	-4.12909	3.64197e-05	0.00369769	mrpl3	K02906	cellular_component:ribosome(GO:0005840);molecular_function:structural constituent of ribosome(GO:0003735);biological_process:translation(GO:0006412)
ENSDARG00000057000	18.3545	-0.775488	0.329532	-2.3533	0.0186075	0.229326	camkvl	_	_
ENSDARG00000059610	606.719	-0.775157	0.209749	-3.69563	0.000219338	0.0130175	gpr146	K08431	_
ENSDARG00000069857	332.71	-0.775109	0.162069	-4.78259	1.73052e-06	0.000335426	coq3	K00591	biological_process:ubiquinone biosynthetic process(GO:0006744);biological_process:methylation(GO:0032259);molecular_function:2-polyprenyl-6-methoxy-1,4-benzoquinone methyltransferase activity(GO:0008425)
ENSDARG00000094809	142.569	-0.774932	0.241852	-3.20415	0.0013546	0.0443655	ms4a17a.14	_	_
ENSDARG00000007018	68.2086	-0.774099	0.297346	-2.60336	0.00923142	0.149148	ms4a17a.6	_	cellular_component:integral component of membrane(GO:0016021)
ENSDARG00000041314	1979.62	-0.774083	0.186314	-4.15472	3.25681e-05	0.0034291	ndufb9	K03965	_
ENSDARG00000068194	491.869	-0.77343	0.245264	-3.15347	0.00161344	0.0504611	klf9	_	molecular_function:zinc ion binding(GO:0008270);molecular_function:nucleic acid binding(GO:0003676);cellular_component:intracellular(GO:0005622)
ENSDARG00000028664	315.068	-0.772881	0.201278	-3.83987	0.000123101	0.0090937	ahsa1a	_	molecular_function:chaperone binding(GO:0051087);molecular_function:ATPase activator activity(GO:0001671);biological_process:response to stress(GO:0006950)
ENSDARG00000100826	1861.11	-0.772783	0.288316	-2.68033	0.00735491	0.129466	hif1al	_	biological_process:neuron apoptotic process(GO:0051402);molecular_function:signal transducer activity(GO:0004871);biological_process:regulation of transcription, DNA-templated(GO:0006355);cellular_component:transcription factor complex(GO:0005667);molecular_function:DNA binding(GO:0003677);molecular_function:protein dimerization activity(GO:0046983);molecular_function:sequence-specific DNA bindin…
ENSDARG00000067608	7.92878	-0.771796	0.338191	-2.28213	0.0224818	0.255841	zswim7	_	biological_process:double-strand break repair via homologous recombination(GO:0000724);cellular_component:nucleus(GO:0005634);molecular_function:zinc ion binding(GO:0008270)
ENSDARG00000032976	106623	-0.771738	0.273751	-2.81912	0.00481555	0.0981348	cmlc1	_	biological_process:sarcomere organization(GO:0045214);biological_process:ventricular cardiac myofibril assembly(GO:0055005);biological_process:heart contraction(GO:0060047);molecular_function:calcium ion binding(GO:0005509);biological_process:heart morphogenesis(GO:0003007)
ENSDARG00000077180	347.023	-0.771706	0.283194	-2.72501	0.00642999	0.117331	slc37a4b	_	biological_process:transmembrane transport(GO:0055085);cellular_component:integral component of membrane(GO:0016021);molecular_function:transporter activity(GO:0005215)
ENSDARG00000029587	169.65	-0.7717	0.2424	-3.18358	0.00145466	0.046552	msra	K07304	biological_process:oxidation-reduction process(GO:0055114);molecular_function:peptide-methionine (S)-S-oxide reductase activity(GO:0008113)
ENSDARG00000042557	374.802	-0.770873	0.243057	-3.17157	0.00151616	0.0480691	rnf144ab	K11975	molecular_function:zinc ion binding(GO:0008270);molecular_function:ligase activity(GO:0016874);cellular_component:integral component of membrane(GO:0016021)
ENSDARG00000077725	213.859	-0.769064	0.218871	-3.51378	0.000441776	0.020487	CABZ01102109.1	_	_
ENSDARG00000058041	2468.32	-0.768993	0.239832	-3.20639	0.00134412	0.0443457	ndufa8	K03952	_
ENSDARG00000018524	3324.48	-0.767598	0.301987	-2.54183	0.0110275	0.165781	midn	_	cellular_component:nucleus(GO:0005634)
ENSDARG00000079415	93.2836	-0.767131	0.268949	-2.85233	0.00433997	0.0923028	dnajc30b	_	_
ENSDARG00000105694	2.53017	-0.765782	0.286068	-2.67692	0.00743014	NA	CABZ01015815.3	_	_
ENSDARG00000058463	1390.73	-0.764864	0.243703	-3.13851	0.00169808	0.0521878	ndufab1a	K03955	biological_process:fatty acid biosynthetic process(GO:0006633)
ENSDARG00000090503	40.9015	-0.763636	0.306764	-2.48933	0.0127985	0.182376	OMA1	_	cellular_component:membrane(GO:0016020);molecular_function:metalloendopeptidase activity(GO:0004222);biological_process:proteolysis(GO:0006508)
ENSDARG00000034470	18829.4	-0.7635	0.253325	-3.01391	0.00257902	0.0685162	aldoab	K01623	_
ENSDARG00000011769	29.3847	-0.763042	0.311128	-2.4525	0.0141868	0.194834	cpm	K01296	biological_process:proteolysis(GO:0006508);molecular_function:metallocarboxypeptidase activity(GO:0004181);molecular_function:zinc ion binding(GO:0008270)
ENSDARG00000024478	1346.43	-0.76251	0.200618	-3.80081	0.000144223	0.0100001	mpc2	_	_
ENSDARG00000005870	822.6	-0.760678	0.184349	-4.1263	3.68641e-05	0.0037158	mmadhc	_	biological_process:cobalamin metabolic process(GO:0009235);cellular_component:mitochondrion(GO:0005739)
ENSDARG00000091359	7.66992	-0.760491	0.34149	-2.22698	0.0259486	0.277563	CABZ01118678.2	K17493	_
ENSDARG00000092319	6.44428	-0.75961	0.336183	-2.25952	0.0238512	0.263507	BX323074.1	_	_
ENSDARG00000001879	1065.76	-0.759181	0.209138	-3.63005	0.000283367	0.0154421	nav2b	_	_
ENSDARG00000099870	10224.1	-0.759092	0.257743	-2.94515	0.00322798	0.0775489	zgc:101560	K10371	biological_process:metabolic process(GO:0008152);molecular_function:transferase activity, transferring acyl groups(GO:0016746);biological_process:regulation of cAMP metabolic process(GO:0030814);molecular_function:histamine receptor activity(GO:0004969);biological_process:regulation of synaptic transmission(GO:0050804);cellular_component:integral component of membrane(GO:0016021);biological_proce…
ENSDARG00000097637	56.6094	-0.758085	0.268026	-2.8284	0.00467817	0.0965689	si:ch211-246i5.5	_	_
ENSDARG00000101278	6.9896	-0.756942	0.332395	-2.27723	0.0227723	0.256557	CU207245.2	K09228	molecular_function:zinc ion binding(GO:0008270);molecular_function:nucleic acid binding(GO:0003676);cellular_component:intracellular(GO:0005622)
ENSDARG00000007264	4412.6	-0.756347	0.198955	-3.8016	0.000143767	0.0100001	gbas	_	_
ENSDARG00000088383	5219.84	-0.756001	0.252863	-2.98976	0.00279193	0.0722362	cox5aa	K02264	cellular_component:mitochondrial inner membrane(GO:0005743);biological_process:embryonic organ development(GO:0048568);biological_process:spinal cord motor neuron differentiation(GO:0021522);molecular_function:cytochrome-c oxidase activity(GO:0004129)
ENSDARG00000057497	852.325	-0.755403	0.230423	-3.27833	0.00104423	0.0368767	stk35l	K08859	biological_process:protein phosphorylation(GO:0006468);molecular_function:ATP binding(GO:0005524);molecular_function:protein serine/threonine kinase activity(GO:0004674)
ENSDARG00000093998	217.355	-0.755262	0.245271	-3.0793	0.0020749	0.0599709	si:ch73-7i4.2	K11279	_
ENSDARG00000086945	2407.34	-0.755244	0.166842	-4.52669	5.99151e-06	0.000955114	CABZ01016547.1	_	_
ENSDARG00000042469	1257.07	-0.754728	0.218505	-3.45406	0.000552216	0.0239065	ndufa12	K11352	molecular_function:electron carrier activity(GO:0009055);molecular_function:NADH dehydrogenase (ubiquinone) activity(GO:0008137);cellular_component:membrane(GO:0016020)
ENSDARG00000091902	644.008	-0.754576	0.244473	-3.08654	0.00202499	0.0590433	b3gnt2b	K00741	cellular_component:Golgi apparatus(GO:0005794);molecular_function:galactosyltransferase activity(GO:0008378);biological_process:protein glycosylation(GO:0006486);cellular_component:integral component of membrane(GO:0016021)
ENSDARG00000040248	1117.04	-0.754542	0.15569	-4.84643	1.257e-06	0.0002647	crata	K00624	_
ENSDARG00000061505	524.49	-0.754211	0.212929	-3.54208	0.000396987	0.0192666	mrps9	K02996	cellular_component:ribosome(GO:0005840);molecular_function:structural constituent of ribosome(GO:0003735);biological_process:translation(GO:0006412)
ENSDARG00000087732	79.4309	-0.753909	0.34087	-2.21172	0.0269858	0.283086	Metazoa_SRP	_	_
ENSDARG00000015803	176.059	-0.753474	0.209165	-3.6023	0.000315411	0.0166049	smcr8b	_	_
ENSDARG00000097256	1482.43	-0.753443	0.291501	-2.5847	0.00974631	0.153644	si:ch211-270g19.5	_	biological_process:metabolic process(GO:0008152);molecular_function:transferase activity, transferring acyl groups(GO:0016746);biological_process:regulation of cAMP metabolic process(GO:0030814);molecular_function:histamine receptor activity(GO:0004969);biological_process:regulation of synaptic transmission(GO:0050804);cellular_component:integral component of membrane(GO:0016021);biological_proce…
ENSDARG00000046007	108.612	-0.752368	0.249536	-3.01507	0.00256923	0.0685162	tmcc2	K16288	_
ENSDARG00000079815	146.703	-0.752134	0.240195	-3.13135	0.00174007	0.0528043	lyrm7	K18170	_
ENSDARG00000012563	265.865	-0.751476	0.224268	-3.35079	0.000805822	0.0302751	pdss2	K12505	biological_process:isoprenoid biosynthetic process(GO:0008299)
ENSDARG00000033614	887.531	-0.751402	0.263922	-2.84706	0.0044125	0.0932639	rasgef1ba	_	molecular_function:Ras guanyl-nucleotide exchange factor activity(GO:0005088);cellular_component:intracellular(GO:0005622);biological_process:regulation of small GTPase mediated signal transduction(GO:0051056)
ENSDARG00000105498	73.7033	-0.749857	0.323646	-2.3169	0.0205089	0.242091	TSC22D3	_	_
ENSDARG00000101619	955.442	-0.749156	0.202908	-3.69209	0.000222416	0.0131272	minos1	K17784	cellular_component:mitochondrion(GO:0005739)
ENSDARG00000104537	2548.14	-0.749064	0.193503	-3.87107	0.000108358	0.00825116	cox7c	K02272	molecular_function:cytochrome-c oxidase activity(GO:0004129)
ENSDARG00000039272	35.4263	-0.746832	0.306924	-2.43328	0.0149626	0.201275	pls1	K17275	molecular_function:actin binding(GO:0003779);molecular_function:calcium ion binding(GO:0005509)
ENSDARG00000100624	134.327	-0.746388	0.232084	-3.21603	0.00129979	0.0432173	CABZ01066312.1	_	_
ENSDARG00000077964	1430.35	-0.746283	0.24438	-3.05378	0.00225976	0.0631882	LIMD1	K16682	biological_process:metabolic process(GO:0008152);molecular_function:transferase activity, transferring acyl groups(GO:0016746);biological_process:regulation of cAMP metabolic process(GO:0030814);molecular_function:histamine receptor activity(GO:0004969);biological_process:regulation of synaptic transmission(GO:0050804);cellular_component:integral component of membrane(GO:0016021);biological_proce…
ENSDARG00000052840	1099.88	-0.746258	0.216944	-3.43986	0.000582019	0.0247568	ndufs4	K03937	cellular_component:mitochondrial inner membrane(GO:0005743);molecular_function:oxidoreductase activity, acting on NAD(P)H(GO:0016651);biological_process:electron transport chain(GO:0022900)
ENSDARG00000041779	1317.87	-0.744953	0.284971	-2.61414	0.00894527	0.14657	trdn	_	cellular_component:integral component of membrane(GO:0016021);cellular_component:sarcoplasmic reticulum(GO:0016529);molecular_function:receptor binding(GO:0005102)
ENSDARG00000099781	13.3918	-0.744928	0.342579	-2.17447	0.02967	0.300059	asip2b	K12473	_
ENSDARG00000043309	57.2825	-0.74479	0.29764	-2.50232	0.0123384	0.178051	obscna	K17531	_
ENSDARG00000009242	6.66221	-0.744554	0.335833	-2.21704	0.0266205	0.281156	fev	K09437	biological_process:regulation of transcription, DNA-templated(GO:0006355);molecular_function:sequence-specific DNA binding(GO:0043565);biological_process:nervous system development(GO:0007399);biological_process:cell differentiation(GO:0030154);molecular_function:sequence-specific DNA binding transcription factor activity(GO:0003700);cellular_component:nucleus(GO:0005634)
ENSDARG00000054649	5.85289	-0.74455	0.323152	-2.30402	0.0212213	0.24733	rac1l	K04392	biological_process:neurotrophin TRK receptor signaling pathway(GO:0048011);cellular_component:extrinsic component of plasma membrane(GO:0019897);molecular_function:GTP binding(GO:0005525);biological_process:inflammatory response(GO:0006954);biological_process:viral process(GO:0016032);biological_process:regulation of cell migration(GO:0030334);biological_process:positive regulation of actin filam…
ENSDARG00000053463	145.748	-0.743203	0.211562	-3.51293	0.000443203	0.020487	poglut1	K13667	_
ENSDARG00000005783	2.83192	-0.742857	0.297525	-2.49679	0.0125323	NA	ncanb	K06794	biological_process:metabolic process(GO:0008152);molecular_function:transferase activity, transferring acyl groups(GO:0016746);biological_process:regulation of cAMP metabolic process(GO:0030814);molecular_function:histamine receptor activity(GO:0004969);biological_process:regulation of synaptic transmission(GO:0050804);cellular_component:integral component of membrane(GO:0016021);biological_proce…
ENSDARG00000011553	11147.5	-0.742451	0.241544	-3.07377	0.00211375	0.0607996	atp5f1	K02127	cellular_component:mitochondrial proton-transporting ATP synthase complex, coupling factor F(o)(GO:0000276);biological_process:ATP synthesis coupled proton transport(GO:0015986);molecular_function:proton-transporting ATP synthase activity, rotational mechanism(GO:0046933)
ENSDARG00000057855	797.104	-0.741285	0.209721	-3.53463	0.000408353	0.0194958	mrps31	K17410	cellular_component:mitochondrial small ribosomal subunit(GO:0005763);molecular_function:structural constituent of ribosome(GO:0003735)
ENSDARG00000018650	41.26	-0.740668	0.293093	-2.52707	0.0115017	0.169249	gtpbp3	K03650	cellular_component:mitochondrion(GO:0005739);;molecular_function:GTPase activity(GO:0003924);biological_process:tRNA modification(GO:0006400);molecular_function:GTP binding(GO:0005525);cellular_component:intracellular(GO:0005622);biological_process:tRNA processing(GO:0008033);molecular_function:nucleotide binding(GO:0000166)
ENSDARG00000043467	1828.55	-0.740534	0.243349	-3.04309	0.00234159	0.0648386	ndufb11	K11351	_
ENSDARG00000100412	22.1397	-0.740191	0.342713	-2.1598	0.0307885	0.306296	si:dkey-201g16.5	K12800	_
ENSDARG00000101540	309.411	-0.739458	0.234756	-3.14989	0.0016333	0.0507452	fgf3	K04358	biological_process:positive regulation of cell division(GO:0051781);biological_process:positive regulation of neurogenesis(GO:0050769);biological_process:otolith development(GO:0048840);biological_process:embryonic pattern specification(GO:0009880);biological_process:oligodendrocyte differentiation(GO:0048709);molecular_function:growth factor activity(GO:0008083);biological_process:negative regul…
ENSDARG00000078866	2340.41	-0.739399	0.183463	-4.03022	5.57237e-05	0.00484938	sdk1a	K16353	biological_process:metabolic process(GO:0008152);molecular_function:transferase activity, transferring acyl groups(GO:0016746);biological_process:regulation of cAMP metabolic process(GO:0030814);molecular_function:histamine receptor activity(GO:0004969);biological_process:regulation of synaptic transmission(GO:0050804);cellular_component:integral component of membrane(GO:0016021);biological_proce…
ENSDARG00000045612	864.447	-0.739076	0.170205	-4.34228	1.41014e-05	0.00176859	lrrc10	_	biological_process:heart looping(GO:0001947);biological_process:heart contraction(GO:0060047)
ENSDARG00000040777	419.525	-0.738645	0.260156	-2.83924	0.00452214	0.0945272	inhbb	K04667	cellular_component:extracellular region(GO:0005576);molecular_function:growth factor activity(GO:0008083);molecular_function:hormone activity(GO:0005179);biological_process:growth(GO:0040007)
ENSDARG00000062045	483.023	-0.738545	0.256542	-2.87885	0.00399134	0.0875067	il1rapl1a	_	cellular_component:integral component of membrane(GO:0016021);cellular_component:cytoplasm(GO:0005737);biological_process:signal transduction(GO:0007165);molecular_function:interleukin-1 receptor activity(GO:0004908);cellular_component:plasma membrane(GO:0005886)
ENSDARG00000104361	13.7601	-0.738281	0.341677	-2.16075	0.0307143	0.306013	barhl2	K09360	molecular_function:sequence-specific DNA binding transcription factor activity(GO:0003700);molecular_function:sequence-specific DNA binding(GO:0043565);cellular_component:nucleus(GO:0005634);biological_process:regulation of transcription, DNA-templated(GO:0006355)
ENSDARG00000101272	3.43389	-0.738105	0.293984	-2.5107	0.0120492	NA	si:dkey-29j8.1	K12800	_
ENSDARG00000058208	316.884	-0.737727	0.221068	-3.33711	0.000846548	0.0311198	slc25a26	K15111	biological_process:amine transport(GO:0015837);biological_process:S-adenosyl-L-methionine transport(GO:0015805);molecular_function:S-adenosyl-L-methionine transmembrane transporter activity(GO:0000095);cellular_component:mitochondrial inner membrane(GO:0005743);cellular_component:integral component of membrane(GO:0016021)
ENSDARG00000054907	1742.47	-0.737303	0.248617	-2.96562	0.00302077	0.0748034	cox7a3	K02270	molecular_function:electron carrier activity(GO:0009055);molecular_function:cytochrome-c oxidase activity(GO:0004129);cellular_component:mitochondrial respiratory chain(GO:0005746)
ENSDARG00000045982	9.4236	-0.736993	0.342722	-2.15041	0.0315229	0.310309	FO834903.1	K16342	molecular_function:phospholipase activity(GO:0004620);biological_process:phospholipid catabolic process(GO:0009395);biological_process:metabolic process(GO:0008152)
ENSDARG00000092916	32.2208	-0.735678	0.320679	-2.29412	0.0217833	0.251223	mlnl	_	_
ENSDARG00000033182	1122.02	-0.735589	0.254941	-2.88533	0.00391007	0.0866156	arl4ab	K07945	molecular_function:GTP binding(GO:0005525);cellular_component:intracellular(GO:0005622);biological_process:small GTPase mediated signal transduction(GO:0007264)
ENSDARG00000075682	173.054	-0.735578	0.293575	-2.50559	0.0122249	0.177012	orc6	K02608	biological_process:DNA replication(GO:0006260);molecular_function:DNA binding(GO:0003677);cellular_component:nuclear origin of replication recognition complex(GO:0005664)
ENSDARG00000025855	1877.94	-0.735133	0.30299	-2.42626	0.0152553	0.202656	camk2n1a	_	molecular_function:kinase activity(GO:0016301);molecular_function:protein kinase binding(GO:0019901);biological_process:negative regulation of protein kinase activity(GO:0006469)
ENSDARG00000096003	890.181	-0.733073	0.235613	-3.11135	0.00186234	0.0552452	USMG5	K18194	_
ENSDARG00000057571	3964.02	-0.733007	0.238438	-3.07421	0.00211061	0.0607996	pgam2	K01834	biological_process:glycolytic process(GO:0006096);molecular_function:phosphoglycerate mutase activity(GO:0004619)
ENSDARG00000070047	140.636	-0.732581	0.261849	-2.79772	0.00514643	0.102138	rgs4	K16449	biological_process:endocrine pancreas development(GO:0031018);biological_process:positive regulation of GTPase activity(GO:0043547);molecular_function:GTPase activator activity(GO:0005096);cellular_component:cytoplasm(GO:0005737);cellular_component:plasma membrane(GO:0005886);biological_process:termination of G-protein coupled receptor signaling pathway(GO:0038032)
ENSDARG00000102176	198.342	-0.732155	0.265606	-2.75655	0.00584153	0.110843	pla1a	K13618	cellular_component:extracellular region(GO:0005576);biological_process:lipid catabolic process(GO:0016042);molecular_function:hydrolase activity(GO:0016787)
ENSDARG00000071691	5074.2	-0.73207	0.230821	-3.17159	0.00151607	0.0480691	uqcrc2b	K00415	molecular_function:catalytic activity(GO:0003824)
ENSDARG00000030765	2055.41	-0.7317	0.224459	-3.25984	0.00111474	0.0387252	hadh	K00022	biological_process:fatty acid metabolic process(GO:0006631);molecular_function:NAD+ binding(GO:0070403);molecular_function:3-hydroxyacyl-CoA dehydrogenase activity(GO:0003857);biological_process:oxidation-reduction process(GO:0055114)
ENSDARG00000062699	67.2185	-0.731517	0.317619	-2.30313	0.0212718	0.24733	nkain4	_	_
ENSDARG00000061479	4.39613	-0.731252	0.318125	-2.29863	0.021526	NA	thsd7aa	_	_
ENSDARG00000055101	347.174	-0.73062	0.190688	-3.83149	0.000127367	0.00930476	hmox2a	K00510	biological_process:heme oxidation(GO:0006788);molecular_function:heme oxygenase (decyclizing) activity(GO:0004392)
ENSDARG00000054288	95.9589	-0.729875	0.276409	-2.64056	0.00827692	0.140198	zgc:63972	K03926	biological_process:response to metal ion(GO:0010038)
ENSDARG00000094277	255.214	-0.729079	0.184192	-3.95825	7.55006e-05	0.00628201	mrpl44	K17425	molecular_function:RNA binding(GO:0003723);biological_process:RNA processing(GO:0006396);molecular_function:ribonuclease III activity(GO:0004525)
ENSDARG00000039100	5.3989	-0.728869	0.327379	-2.22637	0.0259892	0.277743	jac7	_	_
ENSDARG00000007294	15452.8	-0.728868	0.221846	-3.28547	0.00101814	0.0361047	aco2	K01681	molecular_function:aconitate hydratase activity(GO:0003994);biological_process:tricarboxylic acid cycle(GO:0006099);molecular_function:4 iron, 4 sulfur cluster binding(GO:0051539)
ENSDARG00000015964	6.09037	-0.72884	0.336474	-2.16611	0.0303027	0.303477	zgc:153311	_	cellular_component:integral component of membrane(GO:0016021);molecular_function:structural molecule activity(GO:0005198);cellular_component:bicellular tight junction(GO:0005923);cellular_component:plasma membrane(GO:0005886)
ENSDARG00000101290	8.13837	-0.728797	0.330015	-2.20838	0.0272181	0.284996	si:dkey-203a12.8	_	_
ENSDARG00000102048	390.205	-0.728576	0.279252	-2.60902	0.00908011	0.148274	slc25a43	K15120	cellular_component:mitochondrial inner membrane(GO:0005743);biological_process:transmembrane transport(GO:0055085);cellular_component:integral component of membrane(GO:0016021)
ENSDARG00000100743	3.7645	-0.727747	0.314683	-2.31263	0.0207428	NA	si:dkey-190j3.4	K12800	_
ENSDARG00000045888	3160.46	-0.727462	0.235912	-3.08362	0.002045	0.0594236	acat1	K00626	molecular_function:metal ion binding(GO:0046872);biological_process:metabolic process(GO:0008152);cellular_component:mitochondrion(GO:0005739);molecular_function:acetyl-CoA C-acetyltransferase activity(GO:0003985)
ENSDARG00000005359	4167.86	-0.727453	0.211097	-3.44606	0.000568831	0.0243783	sucla2	K01900	biological_process:metabolic process(GO:0008152);molecular_function:ATP binding(GO:0005524);molecular_function:ligase activity(GO:0016874);molecular_function:catalytic activity(GO:0003824)
ENSDARG00000075222	22.9105	-0.727433	0.319338	-2.27794	0.0227301	0.25642	amer2	_	biological_process:negative regulation of canonical Wnt signaling pathway(GO:0090090);cellular_component:plasma membrane(GO:0005886);biological_process:ectoderm development(GO:0007398);molecular_function:phosphatidylinositol-4,5-bisphosphate binding(GO:0005546)
ENSDARG00000076767	51.6288	-0.727102	0.306675	-2.37092	0.017744	0.222621	pgfb	K16859	_
ENSDARG00000105800	8.56949	-0.726899	0.339853	-2.13886	0.0324471	0.316185	CABZ01015815.5	_	_
ENSDARG00000044942	286.836	-0.726778	0.261804	-2.77604	0.00550258	0.106861	mrpl45	K17426	molecular_function:P-P-bond-hydrolysis-driven protein transmembrane transporter activity(GO:0015450);cellular_component:ribosome(GO:0005840);cellular_component:mitochondrial inner membrane presequence translocase complex(GO:0005744);biological_process:intracellular protein transport(GO:0006886)
ENSDARG00000039346	1294.42	-0.726767	0.239599	-3.03326	0.00241927	0.0659274	ndufa5	K03949	cellular_component:mitochondrial inner membrane(GO:0005743);molecular_function:oxidoreductase activity, acting on NAD(P)H(GO:0016651);biological_process:respiratory electron transport chain(GO:0022904)
ENSDARG00000101452	38.2366	-0.726571	0.326495	-2.22537	0.0260565	0.27782	CABZ01088700.1	_	_
ENSDARG00000028889	1670.04	-0.72595	0.255856	-2.83734	0.00454906	0.0945413	ndufb10	K03966	_
ENSDARG00000062594	314.244	-0.7258	0.20497	-3.541	0.000398611	0.0192666	coq7	K06134	biological_process:ubiquinone biosynthetic process(GO:0006744);molecular_function:transition metal ion binding(GO:0046914);molecular_function:oxidoreductase activity(GO:0016491);biological_process:oxidation-reduction process(GO:0055114)
ENSDARG00000019404	5635.07	-0.724634	0.246615	-2.93832	0.00329995	0.0780839	atp5d	K02134	cellular_component:proton-transporting ATP synthase complex, catalytic core F(1)(GO:0045261);biological_process:ATP synthesis coupled proton transport(GO:0015986);molecular_function:proton-transporting ATPase activity, rotational mechanism(GO:0046961);molecular_function:proton-transporting ATP synthase activity, rotational mechanism(GO:0046933)
ENSDARG00000078113	1154.1	-0.724276	0.240347	-3.01346	0.00258287	0.0685162	atp5ia	K02129	_
ENSDARG00000092022	12.1489	-0.724246	0.342604	-2.11394	0.0345201	0.328324	si:dkey-256e7.8	_	_
ENSDARG00000070951	258.92	-0.72386	0.312031	-2.31984	0.0203498	0.240842	hmga1b	K09282	cellular_component:intracellular organelle(GO:0043229)
ENSDARG00000089563	5.38354	-0.723424	0.325937	-2.21952	0.0264511	0.279817	CU633855.1	_	_
ENSDARG00000076518	243.586	-0.722454	0.248296	-2.90965	0.00361837	0.0830354	mettl1	K03439	biological_process:tRNA modification(GO:0006400);biological_process:RNA (guanine-N7)-methylation(GO:0036265);molecular_function:tRNA (guanine-N7-)-methyltransferase activity(GO:0008176);cellular_component:nucleus(GO:0005634);molecular_function:tRNA binding(GO:0000049)
ENSDARG00000006290	1804.1	-0.721404	0.209867	-3.43744	0.000587241	0.0249168	ndufs5	K03938	_
ENSDARG00000028982	3022.41	-0.720832	0.16136	-4.46723	7.92378e-06	0.00121762	pcca	K01965	molecular_function:metal ion binding(GO:0046872);biological_process:metabolic process(GO:0008152);molecular_function:ATP binding(GO:0005524);molecular_function:biotin carboxylase activity(GO:0004075)
ENSDARG00000075709	1231.02	-0.720482	0.203461	-3.54114	0.000398407	0.0192666	ndufb3	K03959	_
ENSDARG00000102468	4.24508	-0.720128	0.310796	-2.31705	0.0205012	NA	si:dkey-71l4.5	K12800	_
ENSDARG00000098196	17.6392	-0.719707	0.341767	-2.10584	0.0352179	0.331461	znf1077	K09228	molecular_function:zinc ion binding(GO:0008270);molecular_function:nucleic acid binding(GO:0003676);cellular_component:intracellular(GO:0005622)
ENSDARG00000055455	310.136	-0.719656	0.229831	-3.13124	0.00174072	0.0528043	gpm6aa	_	cellular_component:integral component of membrane(GO:0016021)
ENSDARG00000067801	172.206	-0.719627	0.246813	-2.91568	0.00354918	0.0819192	SEMA4D	K06521	_
ENSDARG00000052304	8358.25	-0.719509	0.243884	-2.95021	0.00317553	0.0766126	uqcrc1	K00414	molecular_function:metal ion binding(GO:0046872);molecular_function:catalytic activity(GO:0003824)
ENSDARG00000063899	98262.6	-0.719324	0.296928	-2.42255	0.0154119	0.203942	mt-nd2	K03879	_
ENSDARG00000104129	55.8206	-0.718994	0.330543	-2.17519	0.0296157	0.300059	si:dkey-23n7.10	K10345	_
ENSDARG00000059259	13765.2	-0.718361	0.209906	-3.4223	0.000620932	0.0257852	pabpc4	K13126	molecular_function:nucleotide binding(GO:0000166);molecular_function:RNA binding(GO:0003723)
ENSDARG00000045929	1749.74	-0.717543	0.204826	-3.50318	0.000459738	0.0208552	oaz2a	_	_
ENSDARG00000044420	81.7102	-0.716636	0.288936	-2.48026	0.0131286	0.18507	dnajc19	K09539	cellular_component:mitochondrial inner membrane(GO:0005743);cellular_component:integral component of membrane(GO:0016021);biological_process:protein transport(GO:0015031)
ENSDARG00000024588	4.67715	-0.71607	0.324516	-2.20658	0.0273434	NA	gpc5b	K08111	_
ENSDARG00000102704	16.6116	-0.714942	0.341387	-2.09423	0.0362397	0.336312	si:ch1073-376c22.1	_	_
ENSDARG00000102078	26.969	-0.713982	0.329541	-2.1666	0.0302657	0.303477	RAB35 (1 of many)	K07876	_
ENSDARG00000036329	701.734	-0.713785	0.234559	-3.0431	0.00234158	0.0648386	ndufa1	K03945	_
ENSDARG00000042853	2170.77	-0.713494	0.183775	-3.88244	0.000103413	0.00798154	ivd	K00253	molecular_function:flavin adenine dinucleotide binding(GO:0050660);molecular_function:acyl-CoA dehydrogenase activity(GO:0003995);biological_process:oxidation-reduction process(GO:0055114)
ENSDARG00000086746	896.442	-0.713392	0.287865	-2.47822	0.0132039	0.185366	prodha	K00318	biological_process:metabolic process(GO:0008152);molecular_function:transferase activity, transferring acyl groups(GO:0016746);biological_process:regulation of cAMP metabolic process(GO:0030814);molecular_function:histamine receptor activity(GO:0004969);biological_process:regulation of synaptic transmission(GO:0050804);cellular_component:integral component of membrane(GO:0016021);biological_proce…
ENSDARG00000087741	9.95493	-0.713263	0.341964	-2.08579	0.036998	0.340181	asb14b	K10336	biological_process:metabolic process(GO:0008152);molecular_function:transferase activity, transferring acyl groups(GO:0016746);biological_process:regulation of cAMP metabolic process(GO:0030814);molecular_function:histamine receptor activity(GO:0004969);biological_process:regulation of synaptic transmission(GO:0050804);cellular_component:integral component of membrane(GO:0016021);biological_proce…
ENSDARG00000079881	354.998	-0.713031	0.186802	-3.81705	0.000135057	0.00963876	tcaim	_	_
ENSDARG00000070074	174.952	-0.713004	0.211329	-3.37391	0.000741091	0.0285345	lrp8	_	_
ENSDARG00000103826	4018.41	-0.712391	0.269895	-2.63951	0.00830261	0.140269	gpib	K01810	biological_process:glycolytic process(GO:0006096);molecular_function:glucose-6-phosphate isomerase activity(GO:0004347);biological_process:gluconeogenesis(GO:0006094)
ENSDARG00000011665	68292.7	-0.712126	0.273994	-2.59906	0.009348	0.150174	aldoaa	K01623	_
ENSDARG00000025074	147.043	-0.711364	0.261619	-2.71908	0.00654638	0.118884	slc25a10	K13577	biological_process:mitochondrial transport(GO:0006839);cellular_component:integral component of membrane(GO:0016021);cellular_component:mitochondrial membrane(GO:0031966)
ENSDARG00000103837	7.81492	-0.711318	0.327111	-2.17454	0.0296644	0.300059	MYH6 (1 of many)	K17751	molecular_function:actin binding(GO:0003779);cellular_component:myosin complex(GO:0016459);molecular_function:ATP binding(GO:0005524);molecular_function:motor activity(GO:0003774)
ENSDARG00000092305	911.355	-0.710136	0.155747	-4.55954	5.12658e-06	0.000840809	poldip2	K17809	molecular_function:DNA binding(GO:0003677)
ENSDARG00000001950	8970.87	-0.709977	0.231575	-3.06587	0.0021704	0.0618039	ak1	K00939	molecular_function:adenylate kinase activity(GO:0004017);biological_process:ATP metabolic process(GO:0046034);molecular_function:ATP binding(GO:0005524);biological_process:phosphorylation(GO:0016310);cellular_component:cytoplasm(GO:0005737)
ENSDARG00000099224	14.2336	-0.709371	0.340311	-2.08448	0.0371163	0.340189	CR847895.2	K09228	molecular_function:zinc ion binding(GO:0008270);molecular_function:nucleic acid binding(GO:0003676);cellular_component:intracellular(GO:0005622)
ENSDARG00000020544	2003.23	-0.709299	0.209685	-3.38269	0.000717804	0.0279534	rem1	K07847	biological_process:small GTPase mediated signal transduction(GO:0007264);;molecular_function:GTPase activity(GO:0003924);cellular_component:membrane(GO:0016020);molecular_function:GTP binding(GO:0005525)
ENSDARG00000041400	713.436	-0.708619	0.22269	-3.18209	0.00146219	0.0466178	ndufa3	K03947	cellular_component:mitochondrial respiratory chain complex I(GO:0005747)
ENSDARG00000075608	1485.63	-0.708518	0.231549	-3.05991	0.00221407	0.0623946	mical2a	_	_
ENSDARG00000039949	12.6256	-0.708471	0.339764	-2.08518	0.0370527	0.340181	fibina	_	_
ENSDARG00000097503	1811.24	-0.707813	0.230816	-3.06657	0.0021653	0.0617619	si:ch73-288o11.5	_	biological_process:metabolic process(GO:0008152);molecular_function:transferase activity, transferring acyl groups(GO:0016746);biological_process:regulation of cAMP metabolic process(GO:0030814);molecular_function:histamine receptor activity(GO:0004969);biological_process:regulation of synaptic transmission(GO:0050804);cellular_component:integral component of membrane(GO:0016021);biological_proce…
ENSDARG00000060380	626.704	-0.706768	0.167889	-4.20975	2.55658e-05	0.00281339	coq6	K06126	molecular_function:flavin adenine dinucleotide binding(GO:0050660);cellular_component:Golgi apparatus(GO:0005794);molecular_function:oxidoreductase activity, acting on paired donors, with incorporation or reduction of molecular oxygen, NAD(P)H as one donor, and incorporation of one atom of oxygen(GO:0016709);biological_process:ubiquinone biosynthetic process(GO:0006744);biological_process:oxidati…
ENSDARG00000100596	749.043	-0.706572	0.267862	-2.63782	0.00834404	0.140776	si:ch73-43g23.1	_	_
ENSDARG00000006181	535.277	-0.705268	0.227868	-3.09506	0.0019677	0.0576685	hif1aa	_	_
ENSDARG00000032102	2216.95	-0.704888	0.27077	-2.60328	0.00923378	0.149148	prdx3	K03386	biological_process:oxidation-reduction process(GO:0055114);molecular_function:antioxidant activity(GO:0016209);molecular_function:peroxiredoxin activity(GO:0051920)
ENSDARG00000093378	47.3688	-0.703625	0.299362	-2.35041	0.0187526	0.230615	si:ch211-235i11.5	K09228	_
ENSDARG00000099839	107.657	-0.703563	0.301243	-2.33553	0.0195156	0.235055	si:ch211-9d9.1	_	_
ENSDARG00000045522	156.699	-0.70342	0.218379	-3.2211	0.00127699	0.0427931	si:dkeyp-89c11.3	_	_
ENSDARG00000100902	10.1442	-0.703399	0.319108	-2.20427	0.0275056	0.286431	FP085399.1	_	_
ENSDARG00000011723	52.9798	-0.703284	0.270658	-2.59842	0.0093653	0.150277	zgc:56556	_	_
ENSDARG00000024465	430.464	-0.702571	0.223632	-3.14164	0.00168007	0.0520089	mrps18a	K02963	cellular_component:ribosome(GO:0005840);molecular_function:structural constituent of ribosome(GO:0003735);biological_process:translation(GO:0006412)
ENSDARG00000102904	2.20764	-0.70226	0.278496	-2.52162	0.0116815	NA	si:ch211-246b8.2	K12800	_
ENSDARG00000041068	8446.35	-0.702034	0.236328	-2.97059	0.00297226	0.0742205	got2a	K14455	_
ENSDARG00000020758	1275.17	-0.700463	0.184019	-3.80647	0.000140966	0.00992483	tmem178	_	cellular_component:integral component of membrane(GO:0016021)
ENSDARG00000069498	592.1	-0.699331	0.204434	-3.42082	0.000624335	0.0257852	phkg1b	K00871	biological_process:primary metabolic process(GO:0044238);molecular_function:protein serine/threonine kinase activity(GO:0004674);biological_process:cellular macromolecule metabolic process(GO:0044260);molecular_function:nucleotide binding(GO:0000166);biological_process:phosphorylation(GO:0016310)
ENSDARG00000079111	11.2363	-0.6992	0.340012	-2.0564	0.0397443	0.354374	ACTG2 (1 of many)	K12314	cellular_component:actomyosin, actin portion(GO:0042643);biological_process:cardiac muscle contraction(GO:0060048);biological_process:cardiac myofibril assembly(GO:0055003);biological_process:apoptotic process(GO:0006915);molecular_function:myosin binding(GO:0017022);biological_process:skeletal muscle thin filament assembly(GO:0030240);biological_process:cardiac muscle tissue morphogenesis(GO:005…
ENSDARG00000101873	72.4193	-0.698749	0.253203	-2.75964	0.00578646	0.110402	dtwd2	K14820	_
ENSDARG00000099368	441.569	-0.698714	0.231632	-3.01648	0.00255727	0.0685162	slc25a42	K15085	molecular_function:AMP transmembrane transporter activity(GO:0080122);molecular_function:ADP transmembrane transporter activity(GO:0015217);biological_process:coenzyme A transmembrane transport(GO:0035349);cellular_component:integral component of membrane(GO:0016021);cellular_component:mitochondrial inner membrane(GO:0005743);molecular_function:adenosine-diphosphatase activity(GO:0043262);biologi…
ENSDARG00000094331	5.41273	-0.69854	0.32511	-2.14863	0.031664	0.311208	BX901918.1	_	_
ENSDARG00000101147	14.2803	-0.697706	0.342835	-2.03511	0.0418401	0.364214	znf987	K09228	_
ENSDARG00000063924	308691	-0.697667	0.272008	-2.56488	0.0103212	0.158746	mt-cyb	K00412	biological_process:metabolic process(GO:0008152);molecular_function:transferase activity, transferring acyl groups(GO:0016746);biological_process:regulation of cAMP metabolic process(GO:0030814);molecular_function:histamine receptor activity(GO:0004969);biological_process:regulation of synaptic transmission(GO:0050804);cellular_component:integral component of membrane(GO:0016021);biological_proce…
ENSDARG00000092124	377.845	-0.697358	0.23856	-2.9232	0.00346454	0.0806202	cox14	K18181	_
ENSDARG00000103908	426.525	-0.696603	0.267336	-2.60572	0.00916813	0.148769	CABZ01084963.1	K01679	cellular_component:tricarboxylic acid cycle enzyme complex(GO:0045239);biological_process:fumarate metabolic process(GO:0006106);biological_process:tricarboxylic acid cycle(GO:0006099);cellular_component:mitochondrion(GO:0005739);molecular_function:fumarate hydratase activity(GO:0004333)
ENSDARG00000023963	118824	-0.69632	0.256112	-2.71882	0.00655161	0.118884	tpm4a	K10375	biological_process:metabolic process(GO:0008152);molecular_function:transferase activity, transferring acyl groups(GO:0016746);biological_process:regulation of cAMP metabolic process(GO:0030814);molecular_function:histamine receptor activity(GO:0004969);biological_process:regulation of synaptic transmission(GO:0050804);cellular_component:integral component of membrane(GO:0016021);biological_proce…
ENSDARG00000096693	7.5951	-0.696298	0.333207	-2.08969	0.0366459	0.338579	CR388157.1	_	_
ENSDARG00000091211	393.074	-0.696025	0.19673	-3.53797	0.000403217	0.0193193	adh8a	_	biological_process:ethanol metabolic process(GO:0006067);biological_process:oxidation-reduction process(GO:0055114);molecular_function:nucleotide binding(GO:0000166);molecular_function:zinc ion binding(GO:0008270);biological_process:response to chemical(GO:0042221);molecular_function:alcohol dehydrogenase (NAD) activity(GO:0004022)
ENSDARG00000070914	6524.52	-0.695754	0.194327	-3.58032	0.000343169	0.017645	dusp6	K04459	biological_process:regulation of endodermal cell fate specification(GO:0042663);molecular_function:kinase activity(GO:0016301);biological_process:negative regulation of ERK1 and ERK2 cascade(GO:0070373);cellular_component:cytosol(GO:0005829);molecular_function:MAP kinase tyrosine/serine/threonine phosphatase activity(GO:0017017);biological_process:positive regulation of apoptotic process(GO:00430…
ENSDARG00000059067	4.22033	-0.695648	0.297282	-2.34002	0.0192825	NA	jupb	K10056	_
ENSDARG00000078087	5.60315	-0.695646	0.33522	-2.07519	0.0379686	0.344484	CNNM1	K16302	_
ENSDARG00000039931	1333.44	-0.695607	0.246628	-2.82047	0.0047954	0.0979581	slc25a33	K15116	cellular_component:mitochondrial inner membrane(GO:0005743);biological_process:transmembrane transport(GO:0055085);cellular_component:integral component of membrane(GO:0016021)
ENSDARG00000027041	27.7506	-0.695562	0.325223	-2.13872	0.0324582	0.316185	pcdh17	K16499	cellular_component:integral component of membrane(GO:0016021);biological_process:homophilic cell adhesion via plasma membrane adhesion molecules(GO:0007156);molecular_function:calcium ion binding(GO:0005509);cellular_component:plasma membrane(GO:0005886)
ENSDARG00000103713	1705.64	-0.694923	0.267383	-2.59898	0.00935013	0.150174	cd248a	K06706	_
ENSDARG00000063594	25.6479	-0.694771	0.325445	-2.13484	0.0327744	0.317813	hipk1a	K08826	_
ENSDARG00000014967	1139.93	-0.693551	0.341848	-2.02883	0.0424755	0.367396	g6pcb	K01084	_
ENSDARG00000099772	6.54089	-0.693246	0.32702	-2.11988	0.0340158	0.325593	CU928046.1	_	_
ENSDARG00000053483	368.369	-0.692665	0.214722	-3.22586	0.00125594	0.0422904	zgc:113054	_	molecular_function:O-methyltransferase activity(GO:0008171);biological_process:metabolic process(GO:0008152);molecular_function:oxidoreductase activity(GO:0016491);molecular_function:nucleotide binding(GO:0000166)
ENSDARG00000043257	5950.78	-0.692485	0.252244	-2.7453	0.00604552	0.113068	ckbb	K00933	molecular_function:kinase activity(GO:0016301);molecular_function:ATP binding(GO:0005524);biological_process:phosphorylation(GO:0016310);molecular_function:creatine kinase activity(GO:0004111);cellular_component:cytosol(GO:0005829);cellular_component:mitochondrion(GO:0005739);biological_process:brain development(GO:0007420);biological_process:cellular chloride ion homeostasis(GO:0030644);biologic…
ENSDARG00000061004	233.083	-0.692433	0.253611	-2.7303	0.00632769	0.116809	cox11	K02258	molecular_function:copper ion binding(GO:0005507)
ENSDARG00000075325	757.84	-0.692127	0.213438	-3.24275	0.00118384	0.0404664	mrpl16	K02878	cellular_component:ribosome(GO:0005840);molecular_function:structural constituent of ribosome(GO:0003735);biological_process:translation(GO:0006412);molecular_function:rRNA binding(GO:0019843)
ENSDARG00000007034	455.439	-0.691045	0.198954	-3.4734	0.000513915	0.0225924	hnrpkl	K12886	cellular_component:ribonucleoprotein complex(GO:0030529);molecular_function:RNA binding(GO:0003723)
ENSDARG00000023309	166.266	-0.69103	0.213536	-3.23613	0.00121162	0.041322	spryd4	_	_
ENSDARG00000052615	4.36504	-0.690462	0.315321	-2.18971	0.0285452	NA	tnmd	K08821	_
ENSDARG00000062442	7.477	-0.690046	0.340237	-2.02814	0.0425463	0.367764	meiob	_	_
ENSDARG00000092085	2.11627	-0.689777	0.276932	-2.49078	0.0127463	NA	BX294006.1	_	_
ENSDARG00000044092	3623.02	-0.689042	0.20895	-3.29764	0.00097501	0.0346474	atpif1b	_	biological_process:heme biosynthetic process(GO:0006783);biological_process:negative regulation of hydrolase activity(GO:0051346);biological_process:erythrocyte differentiation(GO:0030218);molecular_function:ATPase binding(GO:0051117);biological_process:protein homotetramerization(GO:0051289);molecular_function:protein homodimerization activity(GO:0042803);biological_process:embryo development(GO…
ENSDARG00000063908	352849	-0.688888	0.251775	-2.73612	0.0062168	0.115386	mt-co2	K02261	cellular_component:mitochondrial inner membrane(GO:0005743);molecular_function:copper ion binding(GO:0005507);cellular_component:respiratory chain(GO:0070469);cellular_component:integral component of membrane(GO:0016021);biological_process:electron transport chain(GO:0022900);molecular_function:cytochrome-c oxidase activity(GO:0004129)
ENSDARG00000091946	20.2529	-0.688882	0.3273	-2.10474	0.0353138	0.331848	CR391940.1	_	_
ENSDARG00000105088	29.2273	-0.688761	0.335144	-2.05512	0.0398673	0.3551	tenm4	_	_
ENSDARG00000063922	26284.7	-0.688698	0.287185	-2.3981	0.0164802	0.212956	mt-nd6	K03884	_
ENSDARG00000008697	315.83	-0.68786	0.247441	-2.7799	0.00543752	0.10624	epas1a	K09095	_
ENSDARG00000099384	47.1531	-0.687633	0.276616	-2.48588	0.0129233	0.18312	si:dkey-238k10.1	K12800	_
ENSDARG00000039681	706.17	-0.687402	0.211909	-3.24385	0.00117925	0.0403906	samm50l	K07277	_
ENSDARG00000055151	511.568	-0.687229	0.152024	-4.52052	6.16878e-06	0.000974267	smyd2a	K11426	molecular_function:histone methyltransferase activity (H3-K36 specific)(GO:0046975);biological_process:negative regulation of transcription from RNA polymerase II promoter(GO:0000122);molecular_function:RNA polymerase II core binding(GO:0000993);molecular_function:zinc ion binding(GO:0008270);biological_process:peptidyl-lysine monomethylation(GO:0018026);cellular_component:cytosol(GO:0005829);bio…
ENSDARG00000034309	711.483	-0.686939	0.215713	-3.18451	0.00144998	0.0464894	cox10	K02257	biological_process:heme O biosynthetic process(GO:0048034);molecular_function:protoheme IX farnesyltransferase activity(GO:0008495);cellular_component:integral component of membrane(GO:0016021);cellular_component:mitochondrial membrane(GO:0031966)
ENSDARG00000101631	1811.8	-0.686817	0.196189	-3.5008	0.000463868	0.0209317	ETFA	K03522	molecular_function:flavin adenine dinucleotide binding(GO:0050660);molecular_function:electron carrier activity(GO:0009055)
ENSDARG00000011334	90.4099	-0.686805	0.274283	-2.504	0.0122797	0.177654	ncaldb	K19695	molecular_function:calcium ion binding(GO:0005509)
ENSDARG00000053652	185.079	-0.686021	0.226354	-3.03075	0.00243945	0.0662576	ndufaf6	K18163	biological_process:biosynthetic process(GO:0009058);molecular_function:transferase activity(GO:0016740)
ENSDARG00000079483	30.2887	-0.685486	0.33846	-2.02531	0.0428359	0.368645	CABZ01072096.1	K10421	_
ENSDARG00000054867	752.343	-0.685302	0.241828	-2.83384	0.00459928	0.0954378	hibch	K05605	_
ENSDARG00000078546	261.671	-0.685192	0.226265	-3.02828	0.00245953	0.0665909	cars2	K01883	_
ENSDARG00000017571	2626	-0.684722	0.232318	-2.94734	0.00320516	0.0772181	mccc2	K01969	molecular_function:ligase activity(GO:0016874)
ENSDARG00000099996	1432.94	-0.684468	0.236627	-2.89261	0.00382059	0.0860478	rhot1a	K07870	biological_process:mitochondrion transport along microtubule(GO:0047497);molecular_function:calcium ion binding(GO:0005509);biological_process:small GTPase mediated signal transduction(GO:0007264);biological_process:apoptotic process(GO:0006915);biological_process:cellular homeostasis(GO:0019725);cellular_component:integral component of mitochondrial outer membrane(GO:0031307);molecular_function:…
ENSDARG00000103450	17.2103	-0.683978	0.328795	-2.08026	0.0375019	0.342055	BX005085.6	K09228	_
ENSDARG00000070824	2157.31	-0.68373	0.262175	-2.60792	0.00910952	0.148406	ndufb5	K03961	_
ENSDARG00000000183	208.647	-0.683612	0.232311	-2.94266	0.00325408	0.0779562	ptpn4b	K18037	_
ENSDARG00000062916	607.669	-0.683427	0.235209	-2.90562	0.00366531	0.0835819	mrpl37	K17418	cellular_component:ribosome(GO:0005840);molecular_function:structural constituent of ribosome(GO:0003735);biological_process:translation(GO:0006412);cellular_component:mitochondrion(GO:0005739)
ENSDARG00000014915	1220.15	-0.683272	0.219287	-3.11587	0.00183401	0.0545581	ndufab1b	K03955	biological_process:fatty acid biosynthetic process(GO:0006633)
ENSDARG00000073917	447.275	-0.682498	0.196014	-3.48189	0.000497888	0.0221158	b3glcta	K13675	_
ENSDARG00000038154	544.731	-0.682322	0.199246	-3.42453	0.000615869	0.0257473	isca2	_	_
ENSDARG00000105017	5.87522	-0.680813	0.333019	-2.04437	0.0409174	0.360687	CT737138.1	K09228	_
ENSDARG00000001882	253.739	-0.679927	0.210258	-3.23378	0.00122165	0.0413446	kbtbd12	_	_
ENSDARG00000061968	35.419	-0.679823	0.32975	-2.06163	0.0392429	0.3519	myo1ha	K10356	_
ENSDARG00000041350	27.4305	-0.678863	0.30465	-2.22834	0.0258582	0.277398	ankrd39	_	_
ENSDARG00000076241	1436.44	-0.678487	0.178687	-3.79707	0.000146418	0.0100704	txlnbb	_	_
ENSDARG00000079497	2517.49	-0.678312	0.195021	-3.47815	0.00050488	0.0223102	zgc:110340	_	_
ENSDARG00000052712	3185.72	-0.678193	0.202345	-3.35167	0.000803251	0.0302452	suclg1	K01899	biological_process:metabolic process(GO:0008152);molecular_function:succinate-CoA ligase (ADP-forming) activity(GO:0004775);molecular_function:nucleotide binding(GO:0000166);molecular_function:cofactor binding(GO:0048037);molecular_function:ATP citrate synthase activity(GO:0003878)
ENSDARG00000056262	20.8741	-0.678152	0.34207	-1.9825	0.0474236	0.388709	slc35g2a	_	cellular_component:membrane(GO:0016020)
ENSDARG00000068415	428.619	-0.677819	0.207182	-3.27161	0.00106938	0.0375317	ptgesl	K05309	biological_process:prostaglandin biosynthetic process(GO:0001516);molecular_function:prostaglandin-E synthase activity(GO:0050220);molecular_function:electron carrier activity(GO:0009055);biological_process:cell redox homeostasis(GO:0045454);cellular_component:integral component of membrane(GO:0016021);molecular_function:protein disulfide oxidoreductase activity(GO:0015035)
ENSDARG00000020123	1973.92	-0.677671	0.188013	-3.60438	0.000312895	0.0165839	adck3	K08869	_
ENSDARG00000015546	491.68	-0.677506	0.243936	-2.7774	0.00547962	0.106861	alpl	K01077	biological_process:metabolic process(GO:0008152);molecular_function:alkaline phosphatase activity(GO:0004035)
ENSDARG00000103811	3002.61	-0.676889	0.178785	-3.78604	0.000153066	0.0103605	agla	K01196	molecular_function:amylo-alpha-1,6-glucosidase activity(GO:0004135);biological_process:glycogen biosynthetic process(GO:0005978);molecular_function:cation binding(GO:0043169);molecular_function:4-alpha-glucanotransferase activity(GO:0004134)
ENSDARG00000060566	8.87991	-0.676814	0.340263	-1.98909	0.046691	0.385297	cluhb	K03255	_
ENSDARG00000103785	7.38816	-0.67669	0.332076	-2.03776	0.0415744	0.3631	sult2st2	K01015	molecular_function:sulfurtransferase activity(GO:0016783);molecular_function:sulfotransferase activity(GO:0008146)
ENSDARG00000105675	2.30359	-0.675683	0.27437	-2.46267	0.0137905	NA	BX005417.4	_	_
ENSDARG00000103614	61.9343	-0.675512	0.301025	-2.24404	0.0248299	0.270764	pemt	K00551	molecular_function:N-methyltransferase activity(GO:0008170);biological_process:phospholipid metabolic process(GO:0006644)
ENSDARG00000037860	3688.97	-0.673948	0.209442	-3.21782	0.00129167	0.0431156	cox6b2	K02267	molecular_function:cytochrome-c oxidase activity(GO:0004129);cellular_component:mitochondrion(GO:0005739)
ENSDARG00000092980	443.091	-0.673598	0.277964	-2.42333	0.0153791	0.203942	BX569784.1	_	_
ENSDARG00000012381	2046.18	-0.673233	0.1961	-3.43312	0.000596675	0.0251918	hsc70	K03283	molecular_function:ATP binding(GO:0005524)
ENSDARG00000100240	2.84428	-0.67316	0.287079	-2.34486	0.0190344	NA	CT737123.1	_	_
ENSDARG00000060165	22.7575	-0.673151	0.330275	-2.03815	0.0415348	0.3631	dnah7	K10408	_
ENSDARG00000093198	19.5813	-0.672643	0.340431	-1.97586	0.0481707	0.3913	C3 (1 of many)	K03990	_
ENSDARG00000016825	5.70591	-0.672283	0.313099	-2.14719	0.0317781	0.312055	vtg6	_	molecular_function:lipid transporter activity(GO:0005319);biological_process:lipid transport(GO:0006869)
ENSDARG00000013252	2.78349	-0.671996	0.28867	-2.32791	0.0199171	NA	si:dkey-202l16.5	_	_
ENSDARG00000040988	9707.67	-0.671358	0.274092	-2.44939	0.0143099	0.196367	tpi1b	K01803	biological_process:gluconeogenesis(GO:0006094);molecular_function:triose-phosphate isomerase activity(GO:0004807);biological_process:pentose-phosphate shunt(GO:0006098);biological_process:glycolytic process(GO:0006096)
ENSDARG00000061201	1045.03	-0.671072	0.184363	-3.63995	0.00027269	0.0151015	acsf2	K00666	molecular_function:ligase activity(GO:0016874);molecular_function:ATP binding(GO:0005524);biological_process:fatty acid metabolic process(GO:0006631);cellular_component:mitochondrion(GO:0005739)
ENSDARG00000039719	254.881	-0.670948	0.236125	-2.84149	0.00449027	0.0942072	mrps26	K17405	cellular_component:mitochondrial small ribosomal subunit(GO:0005763)
ENSDARG00000003592	295.177	-0.670428	0.219058	-3.0605	0.00220966	0.0623946	surf1	K14998	biological_process:embryonic organ development(GO:0048568);biological_process:spinal cord motor neuron differentiation(GO:0021522);cellular_component:membrane(GO:0016020);molecular_function:cytochrome-c oxidase activity(GO:0004129)
ENSDARG00000045006	73.3545	-0.670254	0.305737	-2.19226	0.0283611	0.2924	ptprga	K16667	_
ENSDARG00000097572	24.5801	-0.669938	0.341697	-1.96062	0.0499235	0.399411	ptprt	K13297	_
ENSDARG00000053217	649.223	-0.669514	0.220496	-3.0364	0.00239422	0.0655509	cox7a2a	K02270	molecular_function:electron carrier activity(GO:0009055);molecular_function:cytochrome-c oxidase activity(GO:0004129);cellular_component:mitochondrial respiratory chain(GO:0005746)
ENSDARG00000102415	467.493	-0.669272	0.20755	-3.22463	0.00126137	0.0423528	scinla	K05768	_
ENSDARG00000074756	740.71	-0.669159	0.227555	-2.94064	0.00327533	0.0780839	tfb2m	K17653	molecular_function:transcription cofactor activity(GO:0003712);biological_process:rRNA methylation(GO:0031167);cellular_component:mitochondrion(GO:0005739);biological_process:regulation of transcription, DNA-templated(GO:0006355);molecular_function:rRNA (adenine-N6,N6-)-dimethyltransferase activity(GO:0000179)
ENSDARG00000008192	916.898	-0.668192	0.177351	-3.76763	0.000164802	0.0108713	pank1a	K09680	biological_process:coenzyme A biosynthetic process(GO:0015937);molecular_function:ATP binding(GO:0005524);molecular_function:pantothenate kinase activity(GO:0004594)
ENSDARG00000036684	515.041	-0.667716	0.233603	-2.85833	0.00425876	0.0911438	ndufa7	K03951	cellular_component:mitochondrial inner membrane(GO:0005743);molecular_function:NADH dehydrogenase (ubiquinone) activity(GO:0008137);biological_process:ATP synthesis coupled electron transport(GO:0042773)
ENSDARG00000102295	206.905	-0.667549	0.243016	-2.74693	0.00601559	0.112756	dnaja3b	_	biological_process:protein folding(GO:0006457);molecular_function:metal ion binding(GO:0046872);molecular_function:heat shock protein binding(GO:0031072);molecular_function:ATP binding(GO:0005524);molecular_function:unfolded protein binding(GO:0051082);biological_process:response to heat(GO:0009408)
ENSDARG00000079823	727.435	-0.666366	0.249283	-2.67314	0.00751458	0.13106	mrps36	K17414	_
ENSDARG00000103723	16.2623	-0.666236	0.33871	-1.96698	0.0491852	0.396855	zgc:173702	K09228	molecular_function:zinc ion binding(GO:0008270);molecular_function:nucleic acid binding(GO:0003676);cellular_component:intracellular(GO:0005622);molecular_function:binding(GO:0005488)
ENSDARG00000086405	104.241	-0.666054	0.253628	-2.6261	0.00863686	0.143866	mterf2	K15031	_
ENSDARG00000014230	4715.85	-0.666026	0.189131	-3.52151	0.000429091	0.0200521	dlst	K00658	biological_process:tricarboxylic acid cycle(GO:0006099);cellular_component:oxoglutarate dehydrogenase complex(GO:0045252);molecular_function:dihydrolipoyllysine-residue succinyltransferase activity(GO:0004149)
ENSDARG00000102362	3720	-0.665956	0.230643	-2.88738	0.00388462	0.0865307	slc25a12	K15105	cellular_component:integral component of membrane(GO:0016021);molecular_function:calcium ion binding(GO:0005509);biological_process:transmembrane transport(GO:0055085)
ENSDARG00000025566	18615.6	-0.665792	0.252191	-2.64003	0.00828997	0.140269	slc25a3b	K15102	biological_process:transport(GO:0006810);cellular_component:integral component of membrane(GO:0016021)
ENSDARG00000088298	83.0646	-0.665535	0.231376	-2.87642	0.00402208	0.087842	si:ch211-235i11.4	K09228	_
ENSDARG00000059163	5.51031	-0.665493	0.327069	-2.03472	0.0418791	0.364269	irbp	_	molecular_function:serine-type peptidase activity(GO:0008236);biological_process:proteolysis(GO:0006508)
ENSDARG00000100661	26.1917	-0.665415	0.327808	-2.02989	0.0423679	0.366836	BX248122.1	K09228	molecular_function:zinc ion binding(GO:0008270);molecular_function:nucleic acid binding(GO:0003676);cellular_component:intracellular(GO:0005622)
ENSDARG00000032985	232.761	-0.66532	0.250266	-2.65845	0.00785015	0.135116	mrpl27	K02899	cellular_component:ribosome(GO:0005840);molecular_function:structural constituent of ribosome(GO:0003735);biological_process:translation(GO:0006412)
ENSDARG00000017049	3075.95	-0.664849	0.21232	-3.13135	0.00174003	0.0528043	adsl	K01756	_
ENSDARG00000038139	439.19	-0.664739	0.158343	-4.19811	2.69155e-05	0.00294294	pdgfbb	K04359	_
ENSDARG00000062237	1281.46	-0.66412	0.17973	-3.69511	0.000219794	0.0130175	nfs1	K04487	molecular_function:pyridoxal phosphate binding(GO:0030170);biological_process:cysteine metabolic process(GO:0006534);molecular_function:cysteine desulfurase activity(GO:0031071)
ENSDARG00000068886	271.328	-0.663597	0.222217	-2.98625	0.0028242	0.0723308	mrpl14	K02874	cellular_component:ribosome(GO:0005840);molecular_function:structural constituent of ribosome(GO:0003735);biological_process:translation(GO:0006412);cellular_component:mitochondrion(GO:0005739)
ENSDARG00000069832	198.009	-0.663116	0.261667	-2.5342	0.0112705	0.167656	sfxn4	_	cellular_component:membrane(GO:0016020);molecular_function:cation transmembrane transporter activity(GO:0008324);biological_process:cation transport(GO:0006812);biological_process:transmembrane transport(GO:0055085)
ENSDARG00000062085	389.176	-0.662962	0.192607	-3.44205	0.000577332	0.0246189	tkfc	K00863	biological_process:glycerol metabolic process(GO:0006071);molecular_function:glycerone kinase activity(GO:0004371);molecular_function:ATP binding(GO:0005524)
ENSDARG00000078567	984.091	-0.662946	0.217784	-3.04405	0.00233415	0.0648386	lonrf1l	_	molecular_function:ATP-dependent peptidase activity(GO:0004176);biological_process:proteolysis(GO:0006508);molecular_function:zinc ion binding(GO:0008270)
ENSDARG00000061249	370.35	-0.662697	0.241635	-2.74255	0.00609634	0.113769	myom1a	_	_
ENSDARG00000097889	5.0576	-0.662405	0.324633	-2.04047	0.0413034	0.362306	VWA5A (1 of many)	_	_
ENSDARG00000003403	604.247	-0.661922	0.211852	-3.12446	0.00178135	0.0535881	tenm1	_	_
ENSDARG00000051880	126.442	-0.66176	0.242961	-2.72373	0.00645492	0.11763	kcnj11	K05004	molecular_function:ATP-activated inward rectifier potassium channel activity(GO:0015272);biological_process:regulation of ion transmembrane transport(GO:0034765);biological_process:potassium ion transport(GO:0006813);cellular_component:integral component of membrane(GO:0016021)
ENSDARG00000076679	27.7366	-0.661693	0.329415	-2.00869	0.04457	0.374801	rai1	_	_
ENSDARG00000077513	330.45	-0.661549	0.210535	-3.14223	0.00167668	0.0519983	ppp1r3da	K07189	_
ENSDARG00000097938	118.59	-0.661493	0.223666	-2.9575	0.00310143	0.0754652	asb5a	K10327	biological_process:intracellular signal transduction(GO:0035556)
ENSDARG00000032469	2822.43	-0.661084	0.167307	-3.95132	7.77222e-05	0.00643547	ampd3b	K01490	molecular_function:AMP deaminase activity(GO:0003876);biological_process:IMP biosynthetic process(GO:0006188)
ENSDARG00000063895	103446	-0.660515	0.291824	-2.2634	0.0236111	0.261856	mt-nd1	K03878	biological_process:metabolic process(GO:0008152);molecular_function:transferase activity, transferring acyl groups(GO:0016746);biological_process:regulation of cAMP metabolic process(GO:0030814);molecular_function:histamine receptor activity(GO:0004969);biological_process:regulation of synaptic transmission(GO:0050804);cellular_component:integral component of membrane(GO:0016021);biological_proce…
ENSDARG00000020387	396.661	-0.659964	0.219531	-3.00625	0.00264491	0.0691936	nipsnap3a	_	_
ENSDARG00000056915	398.464	-0.659599	0.249676	-2.64182	0.00824611	0.140094	si:ch211-237l4.6	_	_
ENSDARG00000077083	327.339	-0.659217	0.281641	-2.34063	0.0192512	0.233881	avpr1aa	K04226	_
ENSDARG00000097461	5.91188	-0.659204	0.332857	-1.98044	0.0476539	0.389377	BX957326.3	_	_
ENSDARG00000051861	12.622	-0.658922	0.323795	-2.03499	0.0418514	0.364214	pkp3a	_	_
ENSDARG00000090389	1262.38	-0.658869	0.258805	-2.54582	0.0109022	0.164712	ndufv3	K03944	_
ENSDARG00000100764	78.247	-0.658694	0.2737	-2.40663	0.0161004	0.209477	zfyve9b	K04679	biological_process:metabolic process(GO:0008152);molecular_function:transferase activity, transferring acyl groups(GO:0016746);biological_process:regulation of cAMP metabolic process(GO:0030814);molecular_function:histamine receptor activity(GO:0004969);biological_process:regulation of synaptic transmission(GO:0050804);cellular_component:integral component of membrane(GO:0016021);biological_proce…
ENSDARG00000045051	2230.6	-0.65857	0.258128	-2.55133	0.0107312	0.163138	slc16a3	K08180	cellular_component:integral component of membrane(GO:0016021);biological_process:organic anion transport(GO:0015711);molecular_function:secondary active monocarboxylate transmembrane transporter activity(GO:0015355);biological_process:transmembrane transport(GO:0055085)
ENSDARG00000020107	6319.84	-0.658195	0.288831	-2.27882	0.0226776	0.256324	usp2a	_	biological_process:ubiquitin-dependent protein catabolic process(GO:0006511);molecular_function:cysteine-type peptidase activity(GO:0008234)
ENSDARG00000087188	1767.46	-0.658185	0.289796	-2.2712	0.023135	0.258645	nfil3-6	_	molecular_function:sequence-specific DNA binding transcription factor activity(GO:0003700);molecular_function:sequence-specific DNA binding(GO:0043565);biological_process:regulation of transcription, DNA-templated(GO:0006355)
ENSDARG00000099617	278.445	-0.658179	0.220359	-2.98685	0.00281871	0.0723308	sdr39u1	K07071	molecular_function:nucleotide binding(GO:0000166)
ENSDARG00000075132	2329.22	-0.658083	0.234348	-2.80815	0.00498275	0.0998717	fh	K01679	cellular_component:tricarboxylic acid cycle enzyme complex(GO:0045239);biological_process:fumarate metabolic process(GO:0006106);biological_process:tricarboxylic acid cycle(GO:0006099);cellular_component:mitochondrion(GO:0005739);molecular_function:fumarate hydratase activity(GO:0004333)
ENSDARG00000055075	4354.92	-0.657864	0.210122	-3.13087	0.00174291	0.0528043	svila	K10369	molecular_function:actin binding(GO:0003779);biological_process:cytoskeleton organization(GO:0007010)
ENSDARG00000073704	720.263	-0.657465	0.28557	-2.30229	0.0213186	0.247706	si:dkeyp-72g9.4	_	_
ENSDARG00000086189	111.118	-0.657422	0.281515	-2.3353	0.0195277	0.235055	mgp	K19481	cellular_component:extracellular region(GO:0005576);cellular_component:extracellular matrix(GO:0031012);molecular_function:calcium ion binding(GO:0005509)
ENSDARG00000039667	543.775	-0.657409	0.227724	-2.88686	0.00389101	0.0865307	mrpl38	K17419	cellular_component:ribosome(GO:0005840)
ENSDARG00000045611	342.98	-0.656876	0.210278	-3.12384	0.00178509	0.0536061	nfybb	K08065	molecular_function:sequence-specific DNA binding(GO:0043565);cellular_component:nucleus(GO:0005634);molecular_function:protein heterodimerization activity(GO:0046982);biological_process:regulation of transcription, DNA-templated(GO:0006355)
ENSDARG00000104692	52.3747	-0.656829	0.300451	-2.18614	0.0288053	0.294846	CR848705.2	_	_
ENSDARG00000090462	373.515	-0.656618	0.223533	-2.93745	0.0033092	0.0780839	mrpl20	K02887	cellular_component:ribosome(GO:0005840);molecular_function:structural constituent of ribosome(GO:0003735);biological_process:translation(GO:0006412);molecular_function:rRNA binding(GO:0019843)
ENSDARG00000099403	24.7691	-0.655917	0.334246	-1.96238	0.0497187	0.398708	znf1075	K09228	molecular_function:zinc ion binding(GO:0008270);molecular_function:nucleic acid binding(GO:0003676);cellular_component:intracellular(GO:0005622);molecular_function:binding(GO:0005488)
ENSDARG00000013333	2378.47	-0.655822	0.228752	-2.86695	0.00414446	0.0895971	ndufa10	K03954	molecular_function:phosphotransferase activity, alcohol group as acceptor(GO:0016773);biological_process:nucleobase-containing compound metabolic process(GO:0006139);molecular_function:ATP binding(GO:0005524)
ENSDARG00000019117	2485.62	-0.655358	0.191576	-3.42088	0.000624189	0.0257852	parvb	K06275	cellular_component:Z disc(GO:0030018);biological_process:cell-matrix adhesion(GO:0007160);biological_process:regulation of heart contraction(GO:0008016)
ENSDARG00000075129	320.411	-0.654978	0.233346	-2.8069	0.00500208	0.099907	mrps11	K02948	cellular_component:ribosome(GO:0005840);molecular_function:structural constituent of ribosome(GO:0003735);biological_process:translation(GO:0006412)
ENSDARG00000067975	1171.43	-0.654885	0.221334	-2.95881	0.00308828	0.0754652	atpif1a	_	biological_process:single-organism metabolic process(GO:0044710);biological_process:heterocycle metabolic process(GO:0046483);biological_process:cellular nitrogen compound metabolic process(GO:0034641);biological_process:organic cyclic compound metabolic process(GO:1901360);biological_process:biological regulation(GO:0065007);biological_process:cellular aromatic compound metabolic process(GO:0006…
ENSDARG00000088308	201.305	-0.654323	0.259847	-2.51811	0.0117987	0.172156	notchl	_	_
ENSDARG00000039684	232.47	-0.653679	0.229644	-2.84649	0.00442042	0.0933157	sirt5	K11415	biological_process:protein deacetylation(GO:0006476);molecular_function:protein-malonyllysine demalonylase activity(GO:0036054);biological_process:peptidyl-lysine demalonylation(GO:0036047);molecular_function:NAD+ binding(GO:0070403);biological_process:peptidyl-lysine desuccinylation(GO:0036049);molecular_function:zinc ion binding(GO:0008270);cellular_component:mitochondrion(GO:0005739);molecular…
ENSDARG00000044365	30.4678	-0.652793	0.324447	-2.01201	0.0442185	0.373754	angptl3	_	_
ENSDARG00000092673	21.8422	-0.652615	0.321277	-2.03132	0.0422227	0.366351	BX248497.1	_	_
ENSDARG00000098799	5.10785	-0.652562	0.328765	-1.98489	0.0471569	0.387454	si:ch211-194m7.5	_	_
ENSDARG00000075743	445.767	-0.652489	0.237175	-2.75109	0.00593978	0.111826	mrpl47	K17428	_
ENSDARG00000007344	4913.73	-0.652408	0.265094	-2.46104	0.0138534	0.191334	tcap	_	_
ENSDARG00000035741	2963.7	-0.652049	0.257696	-2.5303	0.0113964	0.168482	slc25a11	K15104	biological_process:mitochondrial transport(GO:0006839);cellular_component:integral component of membrane(GO:0016021);cellular_component:mitochondrial membrane(GO:0031966)
ENSDARG00000043635	215.573	-0.652046	0.228885	-2.84879	0.00438865	0.0928749	cmc2	K18172	cellular_component:mitochondrion(GO:0005739)
ENSDARG00000019096	166990	-0.65118	0.276613	-2.35412	0.0185665	0.22901	myl7	K12754	biological_process:sarcomere organization(GO:0045214);biological_process:ventricular cardiac myofibril assembly(GO:0055005);molecular_function:calcium ion binding(GO:0005509);biological_process:positive regulation of heart contraction(GO:0045823);biological_process:atrial cardiac myofibril assembly(GO:0055004)
ENSDARG00000035618	168.142	-0.651126	0.221026	-2.94592	0.00321991	0.077464	coq5	K06127	biological_process:ubiquinone biosynthetic process(GO:0006744);biological_process:methylation(GO:0032259);molecular_function:methyltransferase activity(GO:0008168);cellular_component:mitochondrion(GO:0005739)
ENSDARG00000093561	5.02562	-0.649951	0.323395	-2.00977	0.0444552	0.374704	BX571854.1	_	_
ENSDARG00000010717	2329.77	-0.649852	0.231142	-2.81149	0.00493125	0.0995328	chchd10	_	_
ENSDARG00000045930	2514.23	-0.649761	0.202209	-3.21331	0.00131215	0.0435434	rbpms2a	_	molecular_function:nucleic acid binding(GO:0003676);molecular_function:nucleotide binding(GO:0000166)
ENSDARG00000040065	875.315	-0.648688	0.202642	-3.20116	0.00136878	0.044641	cx45.6	_	cellular_component:integral component of membrane(GO:0016021);molecular_function:gap junction channel activity(GO:0005243);biological_process:cell communication(GO:0007154);cellular_component:connexon complex(GO:0005922)
ENSDARG00000040982	256.686	-0.648545	0.250485	-2.58916	0.00962117	0.152234	fgf14	K04358	molecular_function:growth factor activity(GO:0008083)
ENSDARG00000035835	1448.2	-0.648466	0.237815	-2.72677	0.00639582	0.117331	eef2k	K08292	molecular_function:translation elongation factor activity(GO:0003746);molecular_function:calcium ion binding(GO:0005509);biological_process:protein phosphorylation(GO:0006468);molecular_function:ATP binding(GO:0005524);molecular_function:elongation factor-2 kinase activity(GO:0004686);molecular_function:calmodulin binding(GO:0005516);biological_process:translational elongation(GO:0006414)
ENSDARG00000098612	5.0466	-0.647346	0.306286	-2.11353	0.0345553	0.328324	chrm2a	K04130	molecular_function:G-protein coupled acetylcholine receptor activity(GO:0016907);biological_process:negative regulation of heart rate(GO:0010459);biological_process:G-protein coupled receptor signaling pathway(GO:0007186);biological_process:regulation of ion transport(GO:0043269);biological_process:negative regulation of cAMP metabolic process(GO:0030815);cellular_component:integral component of …
ENSDARG00000037906	112.556	-0.647344	0.247275	-2.61791	0.00884703	0.145614	alkbh7	K10769	biological_process:oxidation-reduction process(GO:0055114);molecular_function:oxidoreductase activity, acting on paired donors, with incorporation or reduction of molecular oxygen, 2-oxoglutarate as one donor, and incorporation of one atom each of oxygen into both donors(GO:0016706)
ENSDARG00000071378	558.424	-0.646648	0.251411	-2.57207	0.0101092	0.157186	si:dkey-78l4.14	_	_
ENSDARG00000044541	52.9375	-0.645953	0.28088	-2.29975	0.0214624	0.248867	ppp1r14ba	_	_
ENSDARG00000024047	639.387	-0.64594	0.221011	-2.92267	0.00347049	0.0806486	tmem38a	_	cellular_component:nuclear membrane(GO:0031965);cellular_component:sarcoplasmic reticulum membrane(GO:0033017);molecular_function:potassium channel activity(GO:0005267);biological_process:potassium ion transmembrane transport(GO:0071805);cellular_component:integral component of membrane(GO:0016021)
ENSDARG00000015985	1454.97	-0.645209	0.268742	-2.40085	0.0163571	0.212008	abcc9	K05033	molecular_function:ATPase activity, coupled to transmembrane movement of substances(GO:0042626);biological_process:transmembrane transport(GO:0055085);molecular_function:sulfonylurea receptor activity(GO:0008281);molecular_function:ATP binding(GO:0005524);biological_process:potassium ion transport(GO:0006813);cellular_component:integral component of membrane(GO:0016021)
ENSDARG00000097639	4.64456	-0.644459	0.316726	-2.03475	0.041876	NA	si:ch73-265h17.4	_	_
ENSDARG00000043079	1902.34	-0.643411	0.217461	-2.95874	0.00308895	0.0754652	MMP23B	K08001	biological_process:metabolic process(GO:0008152);molecular_function:transferase activity, transferring acyl groups(GO:0016746);biological_process:regulation of cAMP metabolic process(GO:0030814);molecular_function:histamine receptor activity(GO:0004969);biological_process:regulation of synaptic transmission(GO:0050804);cellular_component:integral component of membrane(GO:0016021);biological_proce…
ENSDARG00000028478	133.111	-0.642615	0.210036	-3.05954	0.00221675	0.0623946	si:ch211-173n18.3	_	biological_process:metabolic process(GO:0008152);molecular_function:methyltransferase activity(GO:0008168)
ENSDARG00000003632	432.966	-0.642483	0.257214	-2.49785	0.0124949	0.179381	zgc:172270	_	cellular_component:Golgi membrane(GO:0000139);cellular_component:caveola(GO:0005901)
ENSDARG00000062220	846.37	-0.64213	0.156718	-4.09736	4.17888e-05	0.00404996	plekha7b	_	_
ENSDARG00000061629	346.596	-0.642039	0.188688	-3.40264	0.000667371	0.026788	ndufaf5	K18162	cellular_component:mitochondrial inner membrane(GO:0005743);biological_process:methylation(GO:0032259);molecular_function:methyltransferase activity(GO:0008168)
ENSDARG00000020871	328.884	-0.64161	0.267224	-2.40102	0.0163494	0.212008	ptprz1b	K08114	biological_process:protein dephosphorylation(GO:0006470);molecular_function:protein tyrosine phosphatase activity(GO:0004725)
ENSDARG00000078606	26.5419	-0.641526	0.32051	-2.00158	0.04533	0.37846	zgc:194224	_	_
ENSDARG00000104732	431.107	-0.640607	0.282626	-2.26662	0.0234132	0.260719	mlycd	K01578	molecular_function:malonyl-CoA decarboxylase activity(GO:0050080);biological_process:fatty acid biosynthetic process(GO:0006633)
ENSDARG00000101090	165.232	-0.639736	0.278148	-2.29998	0.0214493	0.248867	pappaa	K07762	biological_process:metabolic process(GO:0008152);molecular_function:transferase activity, transferring acyl groups(GO:0016746);biological_process:regulation of cAMP metabolic process(GO:0030814);molecular_function:histamine receptor activity(GO:0004969);biological_process:regulation of synaptic transmission(GO:0050804);cellular_component:integral component of membrane(GO:0016021);biological_proce…
ENSDARG00000038910	1669.41	-0.639105	0.237004	-2.6966	0.00700504	0.125378	pccb	K01966	_
ENSDARG00000100604	2.0054	-0.638667	0.27001	-2.36535	0.0180131	NA	olfcw1	K04613	cellular_component:integral component of membrane(GO:0016021);biological_process:G-protein coupled receptor signaling pathway(GO:0007186);cellular_component:plasma membrane(GO:0005886);molecular_function:G-protein coupled receptor activity(GO:0004930)
ENSDARG00000076534	50.4341	-0.638612	0.303311	-2.10547	0.0352507	0.331461	si:ch211-14a17.10	_	_
ENSDARG00000038900	9229.55	-0.638122	0.177312	-3.59886	0.000319616	0.0167745	acadm	K00249	molecular_function:flavin adenine dinucleotide binding(GO:0050660);molecular_function:acyl-CoA dehydrogenase activity(GO:0003995);biological_process:oxidation-reduction process(GO:0055114)
ENSDARG00000010132	882.897	-0.637639	0.172544	-3.69551	0.000219446	0.0130175	dacha	_	biological_process:inner ear development(GO:0048839)
ENSDARG00000030278	2195.84	-0.636496	0.177059	-3.59483	0.000324608	0.0169842	idh3a	K00030	molecular_function:NAD binding(GO:0051287);biological_process:tricarboxylic acid cycle(GO:0006099);molecular_function:isocitrate dehydrogenase (NAD+) activity(GO:0004449);molecular_function:magnesium ion binding(GO:0000287)
ENSDARG00000060798	165.96	-0.635127	0.219812	-2.88941	0.0038596	0.086282	mrpl22	K02890	molecular_function:structural constituent of ribosome(GO:0003735);cellular_component:large ribosomal subunit(GO:0015934);biological_process:translation(GO:0006412)
ENSDARG00000058548	7310.49	-0.634985	0.250607	-2.53378	0.0112839	0.167656	bves	_	biological_process:metabolic process(GO:0008152);molecular_function:transferase activity, transferring acyl groups(GO:0016746);biological_process:regulation of cAMP metabolic process(GO:0030814);molecular_function:histamine receptor activity(GO:0004969);biological_process:regulation of synaptic transmission(GO:0050804);cellular_component:integral component of membrane(GO:0016021);biological_proce…
ENSDARG00000057903	157.045	-0.634917	0.276071	-2.29983	0.0214577	0.248867	si:ch211-266g18.10	_	biological_process:metabolic process(GO:0008152);molecular_function:transferase activity, transferring acyl groups(GO:0016746);biological_process:regulation of cAMP metabolic process(GO:0030814);molecular_function:histamine receptor activity(GO:0004969);biological_process:regulation of synaptic transmission(GO:0050804);cellular_component:integral component of membrane(GO:0016021);biological_proce…
ENSDARG00000068996	618.245	-0.634905	0.250052	-2.53909	0.0111142	0.16644	hist2h2l	K11252	_
ENSDARG00000076004	1285.92	-0.634405	0.224556	-2.82515	0.00472584	0.0971189	ppp2r3b	K11583	molecular_function:calcium ion binding(GO:0005509)
ENSDARG00000059234	305.717	-0.634313	0.20317	-3.12208	0.00179581	0.0538331	mrps27	K17406	_
ENSDARG00000012801	1721.21	-0.634277	0.285712	-2.21999	0.0264198	0.279817	pfkpb	K00850	_
ENSDARG00000102822	437.833	-0.63396	0.255652	-2.47978	0.0131464	0.185168	pam16	K17805	cellular_component:mitochondrial inner membrane(GO:0005743);biological_process:protein transport(GO:0015031)
ENSDARG00000086853	32.7998	-0.633626	0.314164	-2.01686	0.0437101	0.372283	dpyda.3	_	_
ENSDARG00000045297	2115.79	-0.632535	0.188113	-3.36254	0.000772301	0.0292129	phb2a	K17081	cellular_component:membrane(GO:0016020)
ENSDARG00000003165	280.698	-0.632121	0.236833	-2.66906	0.00760629	0.132524	nr2f6b	K08549	biological_process:steroid hormone mediated signaling pathway(GO:0043401);molecular_function:zinc ion binding(GO:0008270);biological_process:regulation of transcription, DNA-templated(GO:0006355);molecular_function:sequence-specific DNA binding(GO:0043565);molecular_function:steroid hormone receptor activity(GO:0003707);molecular_function:ligand-activated sequence-specific DNA binding RNA polymer…
ENSDARG00000038456	615.9	-0.631734	0.202621	-3.11782	0.00182195	0.054374	mrps35	K17413	cellular_component:ribosome(GO:0005840);cellular_component:mitochondrion(GO:0005739)
ENSDARG00000063921	99178.7	-0.631672	0.264541	-2.3878	0.0169494	0.217537	mt-nd5	K03883	biological_process:metabolic process(GO:0008152);molecular_function:transferase activity, transferring acyl groups(GO:0016746);biological_process:regulation of cAMP metabolic process(GO:0030814);molecular_function:histamine receptor activity(GO:0004969);biological_process:regulation of synaptic transmission(GO:0050804);cellular_component:integral component of membrane(GO:0016021);biological_proce…
ENSDARG00000025914	56.1134	-0.631557	0.277054	-2.27954	0.0226347	0.256191	si:dkey-190g11.3	_	_
ENSDARG00000013749	209.045	-0.631154	0.286437	-2.20346	0.0275623	0.286665	zgc:92113	K15107	biological_process:transmembrane transport(GO:0055085);cellular_component:integral component of membrane(GO:0016021)
ENSDARG00000105450	505.203	-0.631017	0.269129	-2.34467	0.0190442	0.232858	si:ch211-63p21.1	_	_
ENSDARG00000095148	1.86836	-0.631016	0.269105	-2.34487	0.0190339	NA	CT583625.3	_	_
ENSDARG00000058824	586.398	-0.631011	0.234305	-2.69312	0.00707865	0.12643	mrpl4	K02926	cellular_component:ribosome(GO:0005840);molecular_function:structural constituent of ribosome(GO:0003735);biological_process:translation(GO:0006412);cellular_component:mitochondrion(GO:0005739)
ENSDARG00000053484	1544.45	-0.630886	0.26041	-2.42266	0.0154072	0.203942	syne2b	_	biological_process:metabolic process(GO:0008152);molecular_function:transferase activity, transferring acyl groups(GO:0016746);biological_process:regulation of cAMP metabolic process(GO:0030814);molecular_function:histamine receptor activity(GO:0004969);biological_process:regulation of synaptic transmission(GO:0050804);cellular_component:integral component of membrane(GO:0016021);biological_proce…
ENSDARG00000054510	695.034	-0.629689	0.28264	-2.22789	0.0258881	0.277408	adrb2b	K04142	molecular_function:adrenergic receptor activity(GO:0004935);biological_process:regulation of heart rate(GO:0002027);cellular_component:plasma membrane(GO:0005886);biological_process:adrenergic receptor signaling pathway(GO:0071875);cellular_component:integral component of membrane(GO:0016021)
ENSDARG00000093235	754.154	-0.629416	0.171985	-3.65971	0.000252497	0.0142995	TST	K01011	molecular_function:thiosulfate sulfurtransferase activity(GO:0004792)
ENSDARG00000102055	5758.7	-0.629322	0.181615	-3.46514	0.000529957	0.0232377	hadhb	_	molecular_function:transferase activity, transferring acyl groups other than amino-acyl groups(GO:0016747);biological_process:metabolic process(GO:0008152)
ENSDARG00000019417	2030.53	-0.629216	0.289954	-2.17006	0.0300025	0.302405	gadd45ga	K04402	biological_process:response to stress(GO:0006950);cellular_component:nucleus(GO:0005634);biological_process:regulation of cell cycle(GO:0051726)
ENSDARG00000068809	2.28225	-0.629164	0.267927	-2.34826	0.0188612	NA	BX324132.2	_	_
ENSDARG00000088546	131.197	-0.627934	0.26662	-2.35516	0.0185147	0.228844	myct1b	_	_
ENSDARG00000058088	3611	-0.627826	0.239676	-2.61947	0.00880652	0.145414	aifm1	K04727	_
ENSDARG00000035188	460.546	-0.627351	0.162991	-3.84899	0.000118606	0.00891217	rab14l	K07881	_
ENSDARG00000057719	684.363	-0.627323	0.213458	-2.93886	0.00329422	0.0780839	atl2	K17339	molecular_function:GTPase activity(GO:0003924);molecular_function:GTP binding(GO:0005525)
ENSDARG00000067714	181.874	-0.627129	0.24529	-2.55668	0.0105676	0.161484	hspb3	K09544	biological_process:response to stress(GO:0006950)
ENSDARG00000102572	2709.05	-0.626899	0.258775	-2.42256	0.0154115	0.203942	si:ch211-260e23.9	_	_
ENSDARG00000043856	2539.35	-0.626223	0.268281	-2.33421	0.0195849	0.235253	amd1	K01611	biological_process:spermine biosynthetic process(GO:0006597);molecular_function:adenosylmethionine decarboxylase activity(GO:0004014);biological_process:spermidine biosynthetic process(GO:0008295)
ENSDARG00000099445	206.671	-0.62614	0.263412	-2.37704	0.0174523	0.220997	cc2d1b	K18260	_
ENSDARG00000086327	311.533	-0.625857	0.213702	-2.92864	0.0034045	0.0796579	srrm4	_	biological_process:regulation of RNA splicing(GO:0043484);molecular_function:mRNA binding(GO:0003729);biological_process:axonogenesis(GO:0007409);biological_process:mRNA processing(GO:0006397);cellular_component:nucleus(GO:0005634)
ENSDARG00000102874	4581.06	-0.625706	0.221721	-2.82204	0.00477194	0.0976638	immt	K17785	_
ENSDARG00000063905	811981	-0.6257	0.251683	-2.48607	0.0129164	0.18312	mt-co1	K02256	biological_process:aerobic respiration(GO:0009060);cellular_component:mitochondrial inner membrane(GO:0005743);cellular_component:respiratory chain(GO:0070469);molecular_function:electron carrier activity(GO:0009055);molecular_function:iron ion binding(GO:0005506);biological_process:oxidative phosphorylation(GO:0006119);molecular_function:heme binding(GO:0020037);cellular_component:integral compo…
ENSDARG00000051889	317.28	-0.625304	0.200086	-3.12518	0.00177697	0.0535622	dhodh	K00254	_
ENSDARG00000022424	1230.09	-0.624657	0.25296	-2.46938	0.0135346	0.188149	slc26a5	K14703	cellular_component:cytoplasm(GO:0005737);biological_process:sulfate transport(GO:0008272);cellular_component:plasma membrane(GO:0005886);biological_process:regulation of membrane potential(GO:0042391);molecular_function:anion:anion antiporter activity(GO:0015301);biological_process:transmembrane transport(GO:0055085);biological_process:oxalate transport(GO:0019532);cellular_component:integral com…
ENSDARG00000030604	156.079	-0.62452	0.270881	-2.30552	0.0211377	0.247288	phkg1a	K00871	_
ENSDARG00000045150	134.058	-0.624446	0.244159	-2.55754	0.0105416	0.161382	csnk1e	K08960	cellular_component:microtubule organizing center(GO:0005815);biological_process:protein phosphorylation(GO:0006468);biological_process:Wnt signaling pathway(GO:0016055);molecular_function:protein serine/threonine kinase activity(GO:0004674);biological_process:regulation of circadian rhythm(GO:0042752);biological_process:circadian regulation of gene expression(GO:0032922);molecular_function:ATP bi…
ENSDARG00000103849	2427.09	-0.623447	0.246669	-2.52747	0.0114889	0.169228	mdh1ab	K00025	biological_process:malate metabolic process(GO:0006108);biological_process:tricarboxylic acid cycle(GO:0006099);biological_process:cellular carbohydrate metabolic process(GO:0044262);molecular_function:nucleotide binding(GO:0000166);molecular_function:L-malate dehydrogenase activity(GO:0030060)
ENSDARG00000014599	88.8343	-0.623426	0.298163	-2.09089	0.0365377	0.338579	slc5a6b	_	biological_process:transmembrane transport(GO:0055085);cellular_component:integral component of membrane(GO:0016021);molecular_function:transporter activity(GO:0005215)
ENSDARG00000052000	649.35	-0.623402	0.217442	-2.86698	0.00414414	0.0895971	cav2	K12958	cellular_component:Golgi membrane(GO:0000139);cellular_component:caveola(GO:0005901)
ENSDARG00000062262	652.207	-0.623353	0.252403	-2.46967	0.0135237	0.188149	ednrab	K04197	biological_process:positive regulation of cytosolic calcium ion concentration(GO:0007204);biological_process:vasoconstriction(GO:0042310);biological_process:enteric nervous system development(GO:0048484);biological_process:G-protein coupled receptor signaling pathway(GO:0007186);biological_process:regulation of blood pressure(GO:0008217);cellular_component:integral component of membrane(GO:001602…
ENSDARG00000001578	1864.19	-0.623078	0.205418	-3.03322	0.00241957	0.0659274	echs1	K07511	_
ENSDARG00000061621	206.378	-0.622792	0.207115	-3.00699	0.00263848	0.0691315	them4	K16339	_
ENSDARG00000102906	136.164	-0.622569	0.220165	-2.82773	0.00468788	0.0965715	hibadha	_	molecular_function:NAD binding(GO:0051287);molecular_function:3-hydroxyisobutyrate dehydrogenase activity(GO:0008442);biological_process:pentose-phosphate shunt(GO:0006098);molecular_function:phosphogluconate dehydrogenase (decarboxylating) activity(GO:0004616);biological_process:valine metabolic process(GO:0006573)
ENSDARG00000101849	2427.2	-0.622194	0.28674	-2.16989	0.0300153	0.302405	adipor2	K07297	cellular_component:integral component of membrane(GO:0016021)
ENSDARG00000091754	76.1725	-0.62121	0.275336	-2.25619	0.0240588	0.264632	CHCHD5	_	_
ENSDARG00000031698	3884.62	-0.620936	0.213322	-2.91078	0.00360522	0.0829006	mylk2	K00907	_
ENSDARG00000010630	3.72683	-0.620167	0.312501	-1.98453	0.0471973	NA	hoxb6a	K09306	molecular_function:sequence-specific DNA binding transcription factor activity(GO:0003700);molecular_function:sequence-specific DNA binding(GO:0043565);biological_process:multicellular organismal development(GO:0007275);cellular_component:nucleus(GO:0005634);biological_process:regulation of transcription, DNA-templated(GO:0006355)
ENSDARG00000105408	147.277	-0.61976	0.310126	-1.99841	0.0456717	0.379641	BX248082.1	_	_
ENSDARG00000038076	3114.76	-0.619433	0.207804	-2.98085	0.0028745	0.0728535	romo1	_	biological_process:replicative cell aging(GO:0001302);biological_process:positive regulation of reactive oxygen species metabolic process(GO:2000379);biological_process:positive regulation of cell proliferation(GO:0008284);biological_process:cellular response to reactive oxygen species(GO:0034614);cellular_component:membrane(GO:0016020);cellular_component:mitochondrion(GO:0005739)
ENSDARG00000060298	468.027	-0.618492	0.220785	-2.80134	0.00508917	0.101527	nin	K16476	_
ENSDARG00000022437	73.9953	-0.618408	0.305212	-2.02616	0.0427484	0.368645	cd81b	K06508	cellular_component:integral component of membrane(GO:0016021)
ENSDARG00000055708	525.598	-0.618323	0.232428	-2.66027	0.00780771	0.134521	timm8b	K17780	_
ENSDARG00000101759	655.314	-0.616714	0.242725	-2.54079	0.0110602	0.166068	homer1b	K15010	_
ENSDARG00000098225	1.80729	-0.616301	0.266917	-2.30896	0.0209457	NA	olfcg7	K04613	_
ENSDARG00000055158	594.168	-0.616244	0.270063	-2.28185	0.0224982	0.255841	prox1a	_	biological_process:myofibril assembly(GO:0030239);molecular_function:DNA binding(GO:0003677);biological_process:negative regulation of sequence-specific DNA binding transcription factor activity(GO:0043433);biological_process:neuromast hair cell differentiation(GO:0048886);biological_process:neuromast deposition(GO:0048885);biological_process:lymphangiogenesis(GO:0001946);cellular_component:nucle…
ENSDARG00000008790	51.3482	-0.615103	0.295695	-2.0802	0.0375075	0.342055	actr3b	K18584	_
ENSDARG00000039093	10138.9	-0.61497	0.25791	-2.38443	0.0171054	0.218284	got1	K14454	_
ENSDARG00000067717	366.321	-0.614531	0.198356	-3.09813	0.00194746	0.0571735	tomm7	K17771	biological_process:protein import into mitochondrial matrix(GO:0030150);cellular_component:mitochondrial outer membrane translocase complex(GO:0005742)
ENSDARG00000058285	3633.32	-0.61251	0.237889	-2.57477	0.0100306	0.156391	cpt1b	K08765	molecular_function:carnitine O-palmitoyltransferase activity(GO:0004095);molecular_function:transferase activity, transferring acyl groups(GO:0016746);biological_process:response to bacterium(GO:0009617)
ENSDARG00000045788	49.7833	-0.612092	0.306405	-1.99766	0.0457538	0.379953	avpr1ab	K04226	_
ENSDARG00000011122	690.172	-0.610302	0.295419	-2.06589	0.0388392	0.349963	pptc7a	K17508	molecular_function:metal ion binding(GO:0046872);molecular_function:phosphoprotein phosphatase activity(GO:0004721)
ENSDARG00000019332	1770.92	-0.610174	0.246349	-2.47686	0.0132542	0.185503	ndufb4	_	cellular_component:mitochondrion(GO:0005739);biological_process:oxidation-reduction process(GO:0055114);molecular_function:NADH dehydrogenase (ubiquinone) activity(GO:0008137)
ENSDARG00000093456	1916.99	-0.609911	0.164925	-3.69812	0.000217205	0.0130175	oip5-as1	_	_
ENSDARG00000032431	38.3353	-0.609702	0.293118	-2.08006	0.0375203	0.342055	mpv17	K13348	cellular_component:mitochondrial inner membrane(GO:0005743);cellular_component:integral component of membrane(GO:0016021)
ENSDARG00000036135	2997.19	-0.608984	0.267197	-2.27916	0.0226576	0.256281	bbox1	K00471	cellular_component:intracellular(GO:0005622);molecular_function:iron ion binding(GO:0005506);molecular_function:oxidoreductase activity, acting on paired donors, with incorporation or reduction of molecular oxygen, 2-oxoglutarate as one donor, and incorporation of one atom each of oxygen into both donors(GO:0016706);molecular_function:zinc ion binding(GO:0008270);biological_process:carnitine bios…
ENSDARG00000099144	771.672	-0.608787	0.203205	-2.99593	0.00273611	0.0709268	igfbp3	K10138	cellular_component:insulin-like growth factor binding protein complex(GO:0016942);biological_process:negative regulation of BMP signaling pathway(GO:0030514);biological_process:pharyngeal system development(GO:0060037);molecular_function:insulin-like growth factor I binding(GO:0031994);biological_process:regulation of cell growth(GO:0001558);biological_process:skeletal system development(GO:00015…
ENSDARG00000040555	1993.63	-0.608703	0.233899	-2.60242	0.00925689	0.149292	bckdha	K00166	_
ENSDARG00000007490	161.581	-0.608624	0.213923	-2.84505	0.0044404	0.093506	adrb1	K04141	molecular_function:adrenergic receptor activity(GO:0004935);biological_process:regulation of heart rate(GO:0002027);cellular_component:plasma membrane(GO:0005886);biological_process:adrenergic receptor signaling pathway(GO:0071875);cellular_component:integral component of membrane(GO:0016021)
ENSDARG00000103899	34.7834	-0.6085	0.30134	-2.01932	0.0434543	0.371529	rabepk	_	_
ENSDARG00000044562	6635.03	-0.607742	0.29914	-2.03163	0.0421908	0.366351	cycsb	K08738	cellular_component:mitochondrial intermembrane space(GO:0005758)
ENSDARG00000102356	1150.72	-0.607642	0.221095	-2.74833	0.00598997	0.112523	scp2b	_	molecular_function:sterol binding(GO:0032934)
ENSDARG00000014676	906.543	-0.607413	0.219553	-2.76659	0.00566454	0.109052	bckdhb	K00167	molecular_function:catalytic activity(GO:0003824);biological_process:metabolic process(GO:0008152)
ENSDARG00000102744	734.54	-0.607198	0.225353	-2.69443	0.00705097	0.126068	mgst3a	K00799	molecular_function:glutathione transferase activity(GO:0004364);cellular_component:nuclear envelope(GO:0005635);molecular_function:glutathione peroxidase activity(GO:0004602);cellular_component:endoplasmic reticulum(GO:0005783);biological_process:glutathione biosynthetic process(GO:0006750);biological_process:oxidation-reduction process(GO:0055114)
ENSDARG00000020679	866.139	-0.606964	0.181532	-3.34357	0.00082709	0.0307357	clpp	K01358	molecular_function:serine-type endopeptidase activity(GO:0004252);biological_process:proteolysis(GO:0006508)
ENSDARG00000062209	338.761	-0.606807	0.200038	-3.03347	0.00241761	0.0659274	mrps5	K02988	cellular_component:ribosome(GO:0005840);molecular_function:structural constituent of ribosome(GO:0003735);molecular_function:RNA binding(GO:0003723);biological_process:translation(GO:0006412)
ENSDARG00000076360	235.606	-0.606397	0.264986	-2.28841	0.0221134	0.253317	rpl37	K12473	_
ENSDARG00000099499	9192.55	-0.606255	0.248366	-2.44098	0.0146475	0.199077	ndufa4l	K03948	_
ENSDARG00000073909	1933.87	-0.605937	0.170188	-3.56039	0.000370307	0.0185774	ppip5k1b	K13024	_
ENSDARG00000078284	1560.89	-0.605771	0.206577	-2.93243	0.00336325	0.0789091	phkb	K07190	_
ENSDARG00000101074	5144.91	-0.605723	0.16539	-3.66238	0.000249879	0.0142548	glud1b	K00261	biological_process:cellular amino acid metabolic process(GO:0006520);molecular_function:nucleotide binding(GO:0000166);biological_process:oxidation-reduction process(GO:0055114);molecular_function:oxidoreductase activity, acting on the CH-NH2 group of donors, NAD or NADP as acceptor(GO:0016639)
ENSDARG00000088444	211.229	-0.605073	0.291212	-2.07777	0.0377303	0.343235	CU929133.1	K08821	_
ENSDARG00000045814	947.304	-0.605023	0.227979	-2.65385	0.00795783	0.136009	samm50	K07277	cellular_component:integral component of membrane(GO:0016021);cellular_component:mitochondrial outer membrane(GO:0005741)
ENSDARG00000088293	139.898	-0.604548	0.219675	-2.75201	0.00592302	0.111744	doc2b	_	biological_process:metabolic process(GO:0008152);molecular_function:transferase activity, transferring acyl groups(GO:0016746);biological_process:regulation of cAMP metabolic process(GO:0030814);molecular_function:histamine receptor activity(GO:0004969);biological_process:regulation of synaptic transmission(GO:0050804);cellular_component:integral component of membrane(GO:0016021);biological_proce…
ENSDARG00000061728	210.965	-0.604541	0.266908	-2.26498	0.0235138	0.261287	acot13	K17362	_
ENSDARG00000075933	414.053	-0.604527	0.208269	-2.90263	0.00370046	0.0841584	cox15	K02259	biological_process:heme a biosynthetic process(GO:0006784);molecular_function:oxidoreductase activity, acting on the CH-CH group of donors(GO:0016627);cellular_component:membrane(GO:0016020);biological_process:oxidation-reduction process(GO:0055114)
ENSDARG00000034700	2533.8	-0.604067	0.213196	-2.83338	0.00460582	0.0954574	vegfab	K05448	cellular_component:membrane(GO:0016020);molecular_function:growth factor activity(GO:0008083);biological_process:positive regulation of cell division(GO:0051781);biological_process:phosphorylation(GO:0016310)
ENSDARG00000025953	192.258	-0.603877	0.228795	-2.63938	0.00830576	0.140269	rhoq	K07194	molecular_function:GTP binding(GO:0005525);cellular_component:intracellular(GO:0005622);cellular_component:membrane(GO:0016020);biological_process:small GTPase mediated signal transduction(GO:0007264)
ENSDARG00000068305	201.474	-0.603684	0.177187	-3.40704	0.000656707	0.0267338	mrps14	K02954	cellular_component:ribosome(GO:0005840);molecular_function:structural constituent of ribosome(GO:0003735);biological_process:translation(GO:0006412)
ENSDARG00000052450	441.349	-0.60336	0.222398	-2.71297	0.00666835	0.120645	hspb2	K09543	biological_process:response to stress(GO:0006950)
ENSDARG00000035309	3.25077	-0.603255	0.29002	-2.08004	0.0375216	NA	entpd3	K01510	molecular_function:hydrolase activity(GO:0016787)
ENSDARG00000098583	471.778	-0.603034	0.211999	-2.84451	0.00444796	0.0935498	wbp1	_	_
ENSDARG00000100577	36.5066	-0.602983	0.307635	-1.96006	0.0499887	0.399559	CU694481.1	_	_
ENSDARG00000069922	8606.36	-0.602288	0.210295	-2.86401	0.00418312	0.0899766	popdc2	_	biological_process:heart looping(GO:0001947);biological_process:cardiac conduction(GO:0061337);biological_process:striated muscle cell differentiation(GO:0051146);cellular_component:membrane(GO:0016020)
ENSDARG00000091457	2.22769	-0.602169	0.281007	-2.1429	0.0321214	NA	CABZ01072538.1	_	_
ENSDARG00000017772	12960.2	-0.602141	0.218592	-2.75463	0.00587577	0.111235	mdh1aa	K00025	biological_process:malate metabolic process(GO:0006108);biological_process:tricarboxylic acid cycle(GO:0006099);biological_process:cellular carbohydrate metabolic process(GO:0044262);molecular_function:nucleotide binding(GO:0000166);molecular_function:L-malate dehydrogenase activity(GO:0030060)
ENSDARG00000100944	161.712	-0.60204	0.20934	-2.8759	0.0040288	0.0878762	glrx2	K03676	biological_process:cell redox homeostasis(GO:0045454);cellular_component:cytosol(GO:0005829);biological_process:central nervous system development(GO:0007417);molecular_function:electron carrier activity(GO:0009055);molecular_function:protein disulfide oxidoreductase activity(GO:0015035)
ENSDARG00000057582	492.522	-0.601211	0.196483	-3.05987	0.00221437	0.0623946	KLHL34	K10469	_
ENSDARG00000074914	231.346	-0.599582	0.249821	-2.40005	0.0163929	0.21215	CU929346.1	K08788	_
ENSDARG00000100657	1088.43	-0.599322	0.225745	-2.65486	0.00793423	0.136009	egfl7	_	biological_process:vasculogenesis(GO:0001570);molecular_function:calcium ion binding(GO:0005509)
ENSDARG00000103364	11054.4	-0.59901	0.233367	-2.56681	0.0102639	0.158439	cs	K01647	biological_process:cellular carbohydrate metabolic process(GO:0044262);biological_process:response to stress(GO:0006950);cellular_component:mitochondrial matrix(GO:0005759);molecular_function:citrate (Si)-synthase activity(GO:0004108);biological_process:tricarboxylic acid cycle(GO:0006099)
ENSDARG00000060297	562.811	-0.598962	0.231071	-2.59211	0.00953884	0.151564	arhgap35	_	_
ENSDARG00000101793	1541.29	-0.598905	0.173682	-3.44828	0.000564174	0.0242586	mfn1b	K06030	biological_process:mitochondrial fusion(GO:0008053);cellular_component:integral component of membrane(GO:0016021);cellular_component:mitochondrial outer membrane(GO:0005741);;molecular_function:GTPase activity(GO:0003924);molecular_function:GTP binding(GO:0005525)
ENSDARG00000002644	382.194	-0.598668	0.247966	-2.41432	0.0157648	0.206739	rgs5a	K16449	biological_process:termination of G-protein coupled receptor signaling pathway(GO:0038032);biological_process:positive regulation of GTPase activity(GO:0043547);molecular_function:GTPase activator activity(GO:0005096);cellular_component:cytoplasm(GO:0005737);cellular_component:plasma membrane(GO:0005886)
ENSDARG00000068156	154.317	-0.598139	0.236174	-2.53262	0.0113215	0.168068	chchd7	_	_
ENSDARG00000054723	1130.3	-0.597911	0.175054	-3.41558	0.00063646	0.0260964	si:ch211-242b18.1	K16549	_
ENSDARG00000023536	11220	-0.597732	0.235083	-2.54264	0.0110017	0.165774	nnt	K00323	molecular_function:NAD(P)+ transhydrogenase (AB-specific) activity(GO:0008750);molecular_function:NADP binding(GO:0050661);biological_process:proton transport(GO:0015992);cellular_component:integral component of membrane(GO:0016021);biological_process:oxidation-reduction process(GO:0055114)
ENSDARG00000099582	111.271	-0.597462	0.282033	-2.11841	0.0341406	0.326239	CABZ01074276.1	_	_
ENSDARG00000070589	280.428	-0.597285	0.213505	-2.79752	0.00514971	0.102138	mrpl35	K02916	cellular_component:ribosome(GO:0005840);molecular_function:structural constituent of ribosome(GO:0003735);biological_process:translation(GO:0006412)
ENSDARG00000102412	3702.45	-0.596739	0.218909	-2.72597	0.00641137	0.117331	eci2	K13239	biological_process:metabolic process(GO:0008152);molecular_function:fatty-acyl-CoA binding(GO:0000062);molecular_function:catalytic activity(GO:0003824)
ENSDARG00000095011	51.6761	-0.596479	0.275077	-2.1684	0.0301281	0.302915	si:ch211-67n3.9	_	_
ENSDARG00000038996	50.5952	-0.596033	0.275826	-2.1609	0.0307028	0.306013	egln1a	K09592	_
ENSDARG00000055129	545.804	-0.59404	0.21038	-2.82365	0.00474803	0.0974575	pim3	_	biological_process:protein phosphorylation(GO:0006468);molecular_function:ATP binding(GO:0005524);molecular_function:protein serine/threonine kinase activity(GO:0004674)
ENSDARG00000021195	4687.94	-0.593469	0.177473	-3.344	0.000825807	0.0307357	st8sia6	K06615	molecular_function:alpha-N-acetylneuraminate alpha-2,8-sialyltransferase activity(GO:0003828);biological_process:protein glycosylation(GO:0006486);cellular_component:integral component of Golgi membrane(GO:0030173)
ENSDARG00000074613	2.42626	-0.593174	0.278276	-2.1316	0.0330397	NA	si:ch211-240l19.6	_	_
ENSDARG00000063912	318241	-0.592874	0.27209	-2.17896	0.0293346	0.298366	mt-co3	K02262	biological_process:aerobic electron transport chain(GO:0019646);cellular_component:integral component of membrane(GO:0016021);cellular_component:mitochondrion(GO:0005739);molecular_function:cytochrome-c oxidase activity(GO:0004129)
ENSDARG00000040674	1447.37	-0.592646	0.185374	-3.19702	0.00138853	0.0451128	ctdsp1	K15731	_
ENSDARG00000045351	89.3585	-0.59263	0.253885	-2.33425	0.0195826	0.235253	ccdc58	_	_
ENSDARG00000099946	156.719	-0.591377	0.225566	-2.62174	0.00874818	0.145012	fam189a2	_	cellular_component:integral component of membrane(GO:0016021)
ENSDARG00000079869	1.74394	-0.590137	0.262986	-2.24399	0.0248333	NA	si:ch211-218o21.4	_	_
ENSDARG00000100780	1.74394	-0.590137	0.262986	-2.24399	0.0248333	NA	slco1e1	_	_
ENSDARG00000060594	5069.48	-0.589274	0.209632	-2.81099	0.00493899	0.0995328	hadhab	K07515	cellular_component:mitochondrial fatty acid beta-oxidation multienzyme complex(GO:0016507);molecular_function:3-hydroxyacyl-CoA dehydrogenase activity(GO:0003857);biological_process:fatty acid beta-oxidation(GO:0006635);molecular_function:nucleotide binding(GO:0000166);molecular_function:coenzyme binding(GO:0050662);molecular_function:enoyl-CoA hydratase activity(GO:0004300)
ENSDARG00000096971	153.344	-0.588612	0.267434	-2.20096	0.027739	0.287976	si:dkey-206p8.1	_	_
ENSDARG00000042799	656.178	-0.588571	0.221985	-2.6514	0.00801582	0.136863	atpaf1	K07555	cellular_component:mitochondrion(GO:0005739);biological_process:protein complex assembly(GO:0006461)
ENSDARG00000061311	122.761	-0.587939	0.218457	-2.69133	0.00711674	0.126729	znf438	_	molecular_function:zinc ion binding(GO:0008270);molecular_function:nucleic acid binding(GO:0003676);cellular_component:intracellular(GO:0005622)
ENSDARG00000068870	131.271	-0.587419	0.241008	-2.43734	0.0147957	0.2004	fance	K10892	_
ENSDARG00000093438	89.5544	-0.586921	0.284651	-2.0619	0.0392174	0.351884	CU467110.1	_	_
ENSDARG00000023290	9156.69	-0.586478	0.211765	-2.76947	0.00561478	0.108216	fabp3	K08752	biological_process:transport(GO:0006810);molecular_function:lipid binding(GO:0008289);molecular_function:transporter activity(GO:0005215)
ENSDARG00000056141	4193.16	-0.58631	0.294404	-1.99151	0.0464244	0.383653	coq10b	K18588	cellular_component:mitochondrial inner membrane(GO:0005743);cellular_component:membrane(GO:0016020);cellular_component:mitochondrion(GO:0005739)
ENSDARG00000104999	623.754	-0.585858	0.259287	-2.25949	0.0238527	0.263507	CT027980.1	_	_
ENSDARG00000078430	488.02	-0.585723	0.175388	-3.33958	0.000839058	0.030912	tiam1a	K05731	_
ENSDARG00000079578	20863	-0.585157	0.196909	-2.97171	0.00296151	0.0740681	rbpms2b	_	molecular_function:nucleic acid binding(GO:0003676);molecular_function:nucleotide binding(GO:0000166)
ENSDARG00000011583	499.195	-0.584543	0.267234	-2.18738	0.0287146	0.294696	cry1ab	K02295	_
ENSDARG00000069335	557.905	-0.584188	0.262515	-2.22535	0.0260577	0.27782	bcl6b	K15618	_
ENSDARG00000092123	846.116	-0.584169	0.195412	-2.98942	0.00279509	0.0722362	si:dkey-20d21.12	_	_
ENSDARG00000041362	552.282	-0.584002	0.172367	-3.38813	0.000703705	0.0275933	chmp7	K15053	molecular_function:protein transporter activity(GO:0008565);cellular_component:ESCRT III complex(GO:0000815);biological_process:late endosome to vacuole transport(GO:0045324);biological_process:protein transport(GO:0015031)
ENSDARG00000101095	92.8609	-0.583441	0.234301	-2.49014	0.0127694	0.18225	cpne4a	_	_
ENSDARG00000074807	343.493	-0.583055	0.230521	-2.5293	0.0114292	0.168494	tbrg4	_	_
ENSDARG00000023659	58.0062	-0.58294	0.255416	-2.28231	0.0224708	0.255841	gabpb1	K09454	_
ENSDARG00000075343	126.945	-0.582781	0.265477	-2.19522	0.0281478	0.291333	csf1a	_	molecular_function:growth factor activity(GO:0008083);cellular_component:integral component of membrane(GO:0016021);molecular_function:cytokine activity(GO:0005125)
ENSDARG00000063031	887.189	-0.582461	0.259706	-2.24277	0.0249117	0.270764	rad54l2	K10876	_
ENSDARG00000009727	930.245	-0.582363	0.269255	-2.16287	0.030551	0.305277	twf2b	K08870	molecular_function:actin binding(GO:0003779);cellular_component:intracellular(GO:0005622)
ENSDARG00000028131	236.449	-0.581831	0.238899	-2.43546	0.0148727	0.200607	hccsa.1	K01764	molecular_function:holocytochrome-c synthase activity(GO:0004408);cellular_component:mitochondrion(GO:0005739)
ENSDARG00000013623	25444.5	-0.581797	0.232489	-2.50247	0.012333	0.178051	vdac2	K15040	_
ENSDARG00000041691	976.225	-0.581772	0.213043	-2.73077	0.00631859	0.116767	bhlhe41	K03730	molecular_function:DNA binding(GO:0003677);molecular_function:protein dimerization activity(GO:0046983);biological_process:negative regulation of transcription, DNA-templated(GO:0045892);cellular_component:nucleus(GO:0005634)
ENSDARG00000062272	1075.08	-0.580587	0.156648	-3.70632	0.000210291	0.0129961	afg3l2	K08956	molecular_function:metalloendopeptidase activity(GO:0004222);biological_process:protein catabolic process(GO:0030163);molecular_function:ATP binding(GO:0005524);cellular_component:integral component of membrane(GO:0016021);molecular_function:nucleoside-triphosphatase activity(GO:0017111);biological_process:proteolysis(GO:0006508);molecular_function:zinc ion binding(GO:0008270)
ENSDARG00000076017	136.616	-0.580407	0.281671	-2.06058	0.039343	0.3519	tmem69	_	_
ENSDARG00000044142	704.269	-0.580016	0.212694	-2.72701	0.0063912	0.117331	acss1	K01895	molecular_function:AMP binding(GO:0016208);molecular_function:acetate-CoA ligase activity(GO:0003987);biological_process:acetyl-CoA biosynthetic process from acetate(GO:0019427)
ENSDARG00000062335	45.0695	-0.579806	0.286428	-2.02426	0.0429431	0.369128	nudt14	K08077	molecular_function:hydrolase activity, acting on acid anhydrides, in phosphorus-containing anhydrides(GO:0016818);molecular_function:metal ion binding(GO:0046872)
ENSDARG00000104173	1919.57	-0.578929	0.25805	-2.24348	0.0248661	0.270764	tufm	K02358	_
ENSDARG00000060393	1.85114	-0.57834	0.26082	-2.2174	0.026596	NA	fibcd1	_	_
ENSDARG00000067626	105.413	-0.57825	0.233692	-2.47441	0.0133456	0.186434	ywhag1	K16198	molecular_function:protein domain specific binding(GO:0019904)
ENSDARG00000021889	382.799	-0.578027	0.237821	-2.43051	0.0150774	0.202182	gja3	K07612	biological_process:transmembrane transport(GO:0055085);biological_process:regulation of heart contraction(GO:0008016);biological_process:cell communication by electrical coupling(GO:0010644);biological_process:cardiac conduction system development(GO:0003161);cellular_component:connexon complex(GO:0005922);biological_process:post-embryonic eye morphogenesis(GO:0048050);molecular_function:gap junc…
ENSDARG00000103619	109.097	-0.577762	0.268712	-2.15012	0.0315458	0.310309	si:ch73-238c9.1	_	_
ENSDARG00000060123	199.9	-0.577126	0.234072	-2.46559	0.0136786	0.189688	ca16b	_	biological_process:metabolic process(GO:0008152);molecular_function:transferase activity, transferring acyl groups(GO:0016746);biological_process:regulation of cAMP metabolic process(GO:0030814);molecular_function:histamine receptor activity(GO:0004969);biological_process:regulation of synaptic transmission(GO:0050804);cellular_component:integral component of membrane(GO:0016021);biological_proce…
ENSDARG00000078974	59.5698	-0.576726	0.278166	-2.07332	0.0381427	0.345756	COA4	K18177	_
ENSDARG00000007693	2216.04	-0.576258	0.25542	-2.25612	0.0240631	0.264632	nfkbiab	K04734	_
ENSDARG00000076780	1299.61	-0.576225	0.171168	-3.36643	0.000761469	0.0289273	acadsb	K09478	biological_process:metabolic process(GO:0008152);molecular_function:transferase activity, transferring acyl groups(GO:0016746);biological_process:regulation of cAMP metabolic process(GO:0030814);molecular_function:histamine receptor activity(GO:0004969);biological_process:regulation of synaptic transmission(GO:0050804);cellular_component:integral component of membrane(GO:0016021);biological_proce…
ENSDARG00000103456	4.06381	-0.576035	0.278203	-2.07055	0.0384006	NA	cyp2aa11	K17852	molecular_function:heme binding(GO:0020037);molecular_function:oxidoreductase activity, acting on paired donors, with incorporation or reduction of molecular oxygen, reduced flavin or flavoprotein as one donor, and incorporation of one atom of oxygen(GO:0016712);molecular_function:iron ion binding(GO:0005506);molecular_function:electron carrier activity(GO:0009055);biological_process:oxidation-re…
ENSDARG00000017775	3939.24	-0.575775	0.244586	-2.35408	0.0185684	0.22901	atp5g3a	K02128	molecular_function:hydrogen ion transmembrane transporter activity(GO:0015078);cellular_component:integral component of membrane(GO:0016021);biological_process:ATP synthesis coupled proton transport(GO:0015986);molecular_function:lipid binding(GO:0008289);cellular_component:proton-transporting ATP synthase complex, coupling factor F(o)(GO:0045263);biological_process:ATP hydrolysis coupled proton …
ENSDARG00000069806	2.56751	-0.575251	0.290984	-1.97691	0.0480516	NA	SSTR2 (1 of many)	K04218	_
ENSDARG00000039887	1889.05	-0.575066	0.229936	-2.50098	0.0123849	0.178419	c1qbp	K15414	cellular_component:mitochondrial matrix(GO:0005759)
ENSDARG00000075422	161.336	-0.574777	0.204007	-2.81744	0.00484079	0.0982968	MRPL49	K17430	_
ENSDARG00000058821	485.955	-0.574676	0.169486	-3.3907	0.000697147	0.027526	sema5a	K06841	molecular_function:receptor activity(GO:0004872);biological_process:axon extension(GO:0048675);cellular_component:membrane(GO:0016020)
ENSDARG00000029766	141.498	-0.574582	0.250089	-2.29751	0.0215898	0.250037	nr1i2	K08540	biological_process:steroid hormone mediated signaling pathway(GO:0043401);biological_process:regulation of transcription from RNA polymerase II promoter(GO:0006357);molecular_function:zinc ion binding(GO:0008270);molecular_function:sequence-specific DNA binding(GO:0043565);molecular_function:steroid hormone receptor activity(GO:0003707);molecular_function:ligand-activated sequence-specific DNA bi…
ENSDARG00000045696	699.446	-0.574376	0.19692	-2.9168	0.00353643	0.0817357	mrpl23	K02892	cellular_component:ribosome(GO:0005840);molecular_function:structural constituent of ribosome(GO:0003735);biological_process:translation(GO:0006412);cellular_component:mitochondrion(GO:0005739);molecular_function:nucleotide binding(GO:0000166)
ENSDARG00000026865	2243.45	-0.574309	0.262243	-2.18999	0.0285249	0.293455	fam107b	_	_
ENSDARG00000075730	65.3329	-0.574263	0.272703	-2.10582	0.03522	0.331461	dnph1	_	biological_process:positive regulation of cell growth(GO:0030307);molecular_function:nucleoside deoxyribosyltransferase activity(GO:0050144);biological_process:deoxyribonucleoside monophosphate catabolic process(GO:0009159);molecular_function:deoxyribonucleoside 5'-monophosphate N-glycosidase activity(GO:0070694);biological_process:nucleotide metabolic process(GO:0009117);cellular_component:nucle…
ENSDARG00000018600	1352.71	-0.572383	0.159943	-3.57866	0.000345356	0.0176899	retsat	K09516	cellular_component:endoplasmic reticulum membrane(GO:0005789);molecular_function:all-trans-retinol 13,14-reductase activity(GO:0051786);biological_process:retinol metabolic process(GO:0042572);biological_process:oxidation-reduction process(GO:0055114)
ENSDARG00000038834	3027.01	-0.571941	0.146309	-3.90913	9.26308e-05	0.00728113	etfdh	K00311	biological_process:respiratory electron transport chain(GO:0022904);molecular_function:iron-sulfur cluster binding(GO:0051536);molecular_function:electron-transferring-flavoprotein dehydrogenase activity(GO:0004174)
ENSDARG00000074858	4782.71	-0.571866	0.196269	-2.91369	0.00357189	0.0823321	stard7	_	_
ENSDARG00000103659	74.5436	-0.571296	0.273059	-2.09221	0.0364198	0.337799	bco1l	K00515	_
ENSDARG00000002754	124.54	-0.570318	0.230132	-2.47823	0.0132038	0.185366	pdcd2l	K14801	cellular_component:cytoplasm(GO:0005737)
ENSDARG00000011885	518.881	-0.569824	0.196442	-2.90072	0.00372306	0.0843753	mrpl19	K02884	cellular_component:ribosome(GO:0005840);molecular_function:structural constituent of ribosome(GO:0003735);biological_process:translation(GO:0006412)
ENSDARG00000069850	495.231	-0.569693	0.209251	-2.72253	0.00647832	0.117805	mrpl30	K02907	molecular_function:structural constituent of ribosome(GO:0003735);cellular_component:large ribosomal subunit(GO:0015934);biological_process:translation(GO:0006412)
ENSDARG00000104660	179.554	-0.569659	0.234266	-2.43168	0.015029	0.20185	si:ch73-132f6.5	_	_
ENSDARG00000068572	909.762	-0.56947	0.284315	-2.00296	0.0451818	0.377778	slc16a1b	K08179	cellular_component:integral component of membrane(GO:0016021);biological_process:organic anion transport(GO:0015711);molecular_function:secondary active monocarboxylate transmembrane transporter activity(GO:0015355);biological_process:transmembrane transport(GO:0055085)
ENSDARG00000009250	4154.72	-0.568494	0.254866	-2.23056	0.02571	0.276761	etfb	K03521	molecular_function:electron carrier activity(GO:0009055)
ENSDARG00000045978	1703.42	-0.567776	0.243526	-2.33148	0.019728	0.236141	chchd6b	K17564	_
ENSDARG00000070567	275.888	-0.567357	0.216038	-2.62619	0.00863467	0.143866	cadpsb	_	_
ENSDARG00000062518	926.638	-0.567306	0.201752	-2.8119	0.00492505	0.0995328	ulk1a	K08269	biological_process:protein phosphorylation(GO:0006468);molecular_function:ATP binding(GO:0005524);molecular_function:protein serine/threonine kinase activity(GO:0004674)
ENSDARG00000079504	1976.09	-0.567305	0.252971	-2.24257	0.0249245	0.270764	mfn2	K06030	_
ENSDARG00000100789	135.586	-0.567079	0.283162	-2.00266	0.0452136	0.377858	plgrkt	_	_
ENSDARG00000031814	73.8921	-0.566707	0.266778	-2.12426	0.0336484	0.323711	dhrs13b	_	biological_process:metabolic process(GO:0008152);molecular_function:oxidoreductase activity(GO:0016491);molecular_function:nucleotide binding(GO:0000166)
ENSDARG00000043713	187.721	-0.56649	0.234029	-2.4206	0.0154951	0.204716	asf1bb	K10753	biological_process:chromatin modification(GO:0016568);biological_process:chromatin assembly or disassembly(GO:0006333);cellular_component:nucleus(GO:0005634);biological_process:regulation of transcription, DNA-templated(GO:0006355)
ENSDARG00000075677	346.257	-0.566243	0.254034	-2.229	0.0258139	0.277272	mrpl17	K02879	cellular_component:ribosome(GO:0005840);molecular_function:structural constituent of ribosome(GO:0003735);biological_process:translation(GO:0006412)
ENSDARG00000042848	220.133	-0.566033	0.194896	-2.90428	0.00368094	0.0838263	pcmtl	K00573	cellular_component:cytoplasm(GO:0005737);biological_process:methylation(GO:0032259);biological_process:cellular protein modification process(GO:0006464);molecular_function:protein-L-isoaspartate (D-aspartate) O-methyltransferase activity(GO:0004719)
ENSDARG00000057669	192.478	-0.565884	0.269957	-2.0962	0.0360645	0.335233	SLC9A3R2 (1 of many)	K13365	_
ENSDARG00000057805	1237.08	-0.56586	0.245691	-2.30313	0.0212713	0.24733	mrpl28	K02902	cellular_component:ribosome(GO:0005840);molecular_function:structural constituent of ribosome(GO:0003735)
ENSDARG00000059128	1913.19	-0.56475	0.247534	-2.28151	0.0225183	0.255863	uqcrh	K00416	cellular_component:mitochondrial inner membrane(GO:0005743);molecular_function:ubiquinol-cytochrome-c reductase activity(GO:0008121);cellular_component:respiratory chain(GO:0070469);biological_process:transport(GO:0006810);biological_process:mitochondrial electron transport, ubiquinol to cytochrome c(GO:0006122);molecular_function:oxidoreductase activity(GO:0016491);cellular_component:membrane(GO…
ENSDARG00000102291	4945.86	-0.564746	0.195436	-2.88967	0.00385641	0.086282	eef1da	K15410	_
ENSDARG00000000369	171.359	-0.564647	0.216617	-2.60667	0.00914287	0.148604	prkag3b	K07200	_
ENSDARG00000019371	1502.31	-0.564109	0.271411	-2.07843	0.0376693	0.343046	flt1	K05096	biological_process:protein phosphorylation(GO:0006468);biological_process:regulation of heart contraction(GO:0008016);biological_process:vasculogenesis(GO:0001570);biological_process:vascular endothelial growth factor receptor signaling pathway(GO:0048010);molecular_function:ATP binding(GO:0005524);molecular_function:vascular endothelial growth factor-activated receptor activity(GO:0005021);biolo…
ENSDARG00000043395	1049.87	-0.563809	0.252975	-2.22871	0.0258329	0.277301	crip3	_	_
ENSDARG00000096989	69.0447	-0.563201	0.279319	-2.01633	0.043765	0.372283	fam110c	_	_
ENSDARG00000040116	118.176	-0.562907	0.266944	-2.10871	0.03497	0.330645	znf366	_	_
ENSDARG00000097533	184.617	-0.562394	0.271785	-2.06926	0.0385219	0.348577	BX571880.1	_	_
ENSDARG00000014577	1220.15	-0.56201	0.254823	-2.20549	0.0274195	0.285877	rhpn2	_	cellular_component:cytoplasm(GO:0005737);biological_process:signal transduction(GO:0007165)
ENSDARG00000038228	796.391	-0.561905	0.158742	-3.53973	0.000400529	0.0192666	sepw2a	K07401	biological_process:cell redox homeostasis(GO:0045454);molecular_function:selenium binding(GO:0008430)
ENSDARG00000103037	3.97915	-0.56152	0.277107	-2.02636	0.0427276	NA	CR848788.1	_	_
ENSDARG00000098573	220.803	-0.561283	0.20249	-2.77191	0.00557293	0.107531	sgcd	K12563	biological_process:cardiac muscle tissue development(GO:0048738);biological_process:determination of left/right symmetry(GO:0007368);biological_process:swim bladder inflation(GO:0048798);cellular_component:sarcolemma(GO:0042383);biological_process:somatic muscle development(GO:0007525);cellular_component:sarcoglycan complex(GO:0016012);biological_process:cytoskeleton organization(GO:0007010);biol…
ENSDARG00000061981	344.531	-0.561224	0.218704	-2.56614	0.0102838	0.158439	lap3	K11142	cellular_component:cytoplasm(GO:0005737);biological_process:proteolysis(GO:0006508);molecular_function:manganese ion binding(GO:0030145);molecular_function:metalloexopeptidase activity(GO:0008235);molecular_function:aminopeptidase activity(GO:0004177)
ENSDARG00000101325	511.574	-0.560866	0.254202	-2.20638	0.0273574	0.285732	oxr1a	_	biological_process:cell wall macromolecule catabolic process(GO:0016998)
ENSDARG00000042345	94.3712	-0.560806	0.237211	-2.36417	0.0180707	0.224987	si:dkeyp-55f12.3	_	_
ENSDARG00000013075	321.343	-0.560573	0.256641	-2.18427	0.0289427	0.295462	mrpl11	K02867	cellular_component:ribonucleoprotein complex(GO:0030529);cellular_component:ribosome(GO:0005840);molecular_function:structural constituent of ribosome(GO:0003735);biological_process:translation(GO:0006412)
ENSDARG00000077694	2684.37	-0.560161	0.213753	-2.6206	0.0087775	0.145075	dtnba	_	molecular_function:zinc ion binding(GO:0008270);molecular_function:calcium ion binding(GO:0005509)
ENSDARG00000005448	162.888	-0.559991	0.230218	-2.43244	0.0149977	0.201588	mtfmt	K00604	biological_process:conversion of methionyl-tRNA to N-formyl-methionyl-tRNA(GO:0071951);molecular_function:methionyl-tRNA formyltransferase activity(GO:0004479);biological_process:biosynthetic process(GO:0009058)
ENSDARG00000097452	69.4419	-0.559708	0.256385	-2.18308	0.0290301	0.296152	CU929070.1	_	_
ENSDARG00000071465	775.569	-0.55949	0.209763	-2.66725	0.00764747	0.132918	lrrc39	_	biological_process:sarcomere organization(GO:0045214);biological_process:heart contraction(GO:0060047);biological_process:cardiac muscle tissue morphogenesis(GO:0055008)
ENSDARG00000052334	594.093	-0.559433	0.222992	-2.50876	0.0121156	0.175578	ociad1	_	cellular_component:endosome(GO:0005768)
ENSDARG00000057414	1821.89	-0.559415	0.184928	-3.02505	0.0024859	0.0670917	phb	K17080	cellular_component:membrane(GO:0016020);cellular_component:mitochondrion(GO:0005739)
ENSDARG00000044600	96.7635	-0.55937	0.268326	-2.08467	0.0370996	0.340189	plppr2b	K19581	_
ENSDARG00000014646	1020.74	-0.559147	0.196106	-2.85125	0.00435474	0.0925015	aoc2	K00276	molecular_function:copper ion binding(GO:0005507);biological_process:oxidation-reduction process(GO:0055114);molecular_function:quinone binding(GO:0048038);molecular_function:primary amine oxidase activity(GO:0008131);biological_process:amine metabolic process(GO:0009308)
ENSDARG00000101622	439.697	-0.557699	0.214962	-2.59441	0.00947525	0.150914	mrps7	K02992	molecular_function:structural constituent of ribosome(GO:0003735);molecular_function:RNA binding(GO:0003723);cellular_component:cytosolic small ribosomal subunit(GO:0022627);biological_process:translation(GO:0006412);cellular_component:mitochondrion(GO:0005739)
ENSDARG00000009740	624.816	-0.557646	0.189669	-2.94011	0.00328097	0.0780839	ppp1r7	K17550	cellular_component:nucleus(GO:0005634)
ENSDARG00000079158	279.033	-0.557377	0.195599	-2.84959	0.00437752	0.0927545	thpo	K06854	cellular_component:extracellular region(GO:0005576);molecular_function:hormone activity(GO:0005179)
ENSDARG00000071594	145.662	-0.557033	0.200612	-2.77666	0.00549204	0.106861	TIMM21	K17796	_
ENSDARG00000016357	295.735	-0.556529	0.247884	-2.24512	0.0247605	0.270517	fmo5	K00485	molecular_function:flavin adenine dinucleotide binding(GO:0050660);molecular_function:NADP binding(GO:0050661);cellular_component:intrinsic component of endoplasmic reticulum membrane(GO:0031227);molecular_function:N,N-dimethylaniline monooxygenase activity(GO:0004499);biological_process:oxidation-reduction process(GO:0055114)
ENSDARG00000053021	629.051	-0.55645	0.257229	-2.16325	0.0305219	0.305165	grsf1	_	molecular_function:nucleic acid binding(GO:0003676);molecular_function:nucleotide binding(GO:0000166)
ENSDARG00000103135	244.952	-0.556123	0.25648	-2.16829	0.030137	0.302915	stoml2	K03364	cellular_component:membrane(GO:0016020)
ENSDARG00000031366	159.686	-0.556089	0.212496	-2.61694	0.00887227	0.145654	rtn4ip1	_	_
ENSDARG00000098635	3084.72	-0.555684	0.194011	-2.86419	0.00418081	0.0899766	irf2bp2b	_	molecular_function:metal ion binding(GO:0046872);cellular_component:nucleus(GO:0005634);biological_process:regulation of transcription, DNA-templated(GO:0006355)
ENSDARG00000104068	2204.47	-0.555028	0.22482	-2.46876	0.0135581	0.188323	gstp1	K00799	biological_process:metabolic process(GO:0008152);molecular_function:glutathione transferase activity(GO:0004364);biological_process:response to chemical(GO:0042221)
ENSDARG00000057910	1124.82	-0.553921	0.221343	-2.50254	0.0123305	0.178051	mrps34	K17412	cellular_component:ribosome(GO:0005840)
ENSDARG00000104726	387.654	-0.553848	0.225289	-2.45839	0.0139563	0.192444	si:ch211-162e15.3	_	_
ENSDARG00000035819	160.789	-0.553779	0.275803	-2.00787	0.0446566	0.374856	sirt3	K11413	biological_process:protein deacetylation(GO:0006476);molecular_function:hydrolase activity, acting on carbon-nitrogen (but not peptide) bonds, in linear amides(GO:0016811);molecular_function:NAD+ binding(GO:0070403);molecular_function:zinc ion binding(GO:0008270)
ENSDARG00000088881	194.356	-0.553417	0.242421	-2.28288	0.0224375	0.255841	si:dkeyp-69b9.3	_	_
ENSDARG00000098386	522.424	-0.553188	0.242777	-2.27859	0.0226916	0.256324	ctps1b	K01937	molecular_function:CTP synthase activity(GO:0003883);biological_process:pyrimidine nucleotide biosynthetic process(GO:0006221)
ENSDARG00000102861	149.543	-0.552833	0.221347	-2.49759	0.0125042	0.179381	LMF1	_	_
ENSDARG00000010145	58.6373	-0.55278	0.260192	-2.1245	0.0336281	0.323708	tor4aa	_	biological_process:chaperone mediated protein folding requiring cofactor(GO:0051085);molecular_function:ATP binding(GO:0005524);cellular_component:integral component of membrane(GO:0016021);molecular_function:nucleoside-triphosphatase activity(GO:0017111)
ENSDARG00000078508	142.839	-0.552443	0.276419	-1.99857	0.0456546	0.379641	KCP	_	_
ENSDARG00000038618	1307.56	-0.55226	0.18569	-2.97409	0.00293862	0.0739293	cpt2	K08766	molecular_function:carnitine O-palmitoyltransferase activity(GO:0004095);cellular_component:mitochondrial inner membrane(GO:0005743);biological_process:transport(GO:0006810);biological_process:fatty acid metabolic process(GO:0006631)
ENSDARG00000030913	1405.1	-0.550789	0.215381	-2.55728	0.0105494	0.161382	cluha	K03255	cellular_component:cytoplasm(GO:0005737)
ENSDARG00000013422	32121.1	-0.550777	0.233643	-2.35735	0.0184059	0.22783	slc8a1a	K05849	biological_process:transmembrane transport(GO:0055085);molecular_function:calcium:sodium antiporter activity(GO:0005432);biological_process:regulation of heart contraction(GO:0008016);biological_process:sarcomere organization(GO:0045214);cellular_component:integral component of membrane(GO:0016021);biological_process:cellular calcium ion homeostasis(GO:0006874);biological_process:calcium ion tran…
ENSDARG00000014554	2270.35	-0.550596	0.16219	-3.39476	0.000686895	0.0273109	ppp1r3cb	K07189	biological_process:glycogen metabolic process(GO:0005977)
ENSDARG00000098817	183.635	-0.55004	0.262337	-2.09669	0.0360207	0.335023	CABZ01055522.1	_	_
ENSDARG00000016160	2731.41	-0.549818	0.162656	-3.38025	0.000724212	0.0281387	gmpr	K00364	biological_process:nucleotide metabolic process(GO:0009117);molecular_function:metal ion binding(GO:0046872);molecular_function:GMP reductase activity(GO:0003920);biological_process:oxidation-reduction process(GO:0055114)
ENSDARG00000092493	1477.14	-0.549798	0.273794	-2.00807	0.0446359	0.374856	si:dkeyp-44a8.2	_	biological_process:metabolic process(GO:0008152);molecular_function:transferase activity, transferring acyl groups(GO:0016746);biological_process:regulation of cAMP metabolic process(GO:0030814);molecular_function:histamine receptor activity(GO:0004969);biological_process:regulation of synaptic transmission(GO:0050804);cellular_component:integral component of membrane(GO:0016021);biological_proce…
ENSDARG00000004115	232.831	-0.549741	0.232731	-2.36213	0.0181701	0.22573	mgat4b	K00738	cellular_component:Golgi membrane(GO:0000139);molecular_function:metal ion binding(GO:0046872);biological_process:carbohydrate metabolic process(GO:0005975);cellular_component:integral component of membrane(GO:0016021);molecular_function:alpha-1,3-mannosylglycoprotein 4-beta-N-acetylglucosaminyltransferase activity(GO:0008454)
ENSDARG00000037259	1261.5	-0.54956	0.278302	-1.97469	0.0483033	0.392096	ndufb6	K03962	_
ENSDARG00000039754	104.904	-0.549484	0.267075	-2.05741	0.0396465	0.353766	xpc	K10838	_
ENSDARG00000092721	54.5527	-0.548878	0.280006	-1.96023	0.0499684	0.399559	si:ch211-67f24.7	_	_
ENSDARG00000028731	934.926	-0.548234	0.185453	-2.95619	0.00311463	0.0755849	stat4	K11222	molecular_function:calcium ion binding(GO:0005509);molecular_function:signal transducer activity(GO:0004871);biological_process:regulation of transcription, DNA-templated(GO:0006355);molecular_function:sequence-specific DNA binding transcription factor activity(GO:0003700);biological_process:signal transduction(GO:0007165);cellular_component:nucleus(GO:0005634)
ENSDARG00000000651	85.5854	-0.548203	0.239722	-2.28683	0.0222056	0.25396	osgepl1	K01409	_
ENSDARG00000091061	1027.12	-0.548193	0.183455	-2.98816	0.00280667	0.0723308	slc38a3b	K13576	_
ENSDARG00000003675	212.704	-0.547785	0.241171	-2.27135	0.0231256	0.258645	cryl1	K13247	molecular_function:3-hydroxyacyl-CoA dehydrogenase activity(GO:0003857);molecular_function:NAD+ binding(GO:0070403);biological_process:fatty acid metabolic process(GO:0006631);biological_process:oxidation-reduction process(GO:0055114)
ENSDARG00000070358	371.174	-0.547705	0.2299	-2.38236	0.017202	0.219161	smim12	_	cellular_component:integral component of membrane(GO:0016021)
ENSDARG00000096596	2.02728	-0.54769	0.273691	-2.00112	0.045379	NA	zgc:173552	K11253	cellular_component:nucleosome(GO:0000786);molecular_function:DNA binding(GO:0003677);biological_process:nucleosome assembly(GO:0006334);cellular_component:nucleus(GO:0005634);molecular_function:protein heterodimerization activity(GO:0046982)
ENSDARG00000022832	235.206	-0.546784	0.26211	-2.08608	0.0369709	0.340181	bnip4	K15464	_
ENSDARG00000019881	10387.1	-0.546036	0.215638	-2.53218	0.0113354	0.168074	bsg	K06535	cellular_component:membrane(GO:0016020)
ENSDARG00000076547	1582	-0.545986	0.246672	-2.21341	0.0268697	0.282215	CT956101.1	K05668	_
ENSDARG00000059304	1001.45	-0.544702	0.188353	-2.89192	0.00382894	0.0860478	chchd2	_	_
ENSDARG00000078520	104.385	-0.544348	0.262558	-2.07325	0.0381493	0.345756	zgc:113921	_	biological_process:metabolic process(GO:0008152);molecular_function:transferase activity, transferring acyl groups(GO:0016746);biological_process:regulation of cAMP metabolic process(GO:0030814);molecular_function:histamine receptor activity(GO:0004969);biological_process:regulation of synaptic transmission(GO:0050804);cellular_component:integral component of membrane(GO:0016021);biological_proce…
ENSDARG00000071478	273.751	-0.544214	0.204449	-2.66186	0.00777098	0.13416	lnx2b	K10692	biological_process:metabolic process(GO:0008152);molecular_function:transferase activity, transferring acyl groups(GO:0016746);biological_process:regulation of cAMP metabolic process(GO:0030814);molecular_function:histamine receptor activity(GO:0004969);biological_process:regulation of synaptic transmission(GO:0050804);cellular_component:integral component of membrane(GO:0016021);biological_proce…
ENSDARG00000011615	58022.9	-0.544142	0.211367	-2.5744	0.0100415	0.156419	mybpc3	K12568	biological_process:metabolic process(GO:0008152);molecular_function:transferase activity, transferring acyl groups(GO:0016746);biological_process:regulation of cAMP metabolic process(GO:0030814);molecular_function:histamine receptor activity(GO:0004969);biological_process:regulation of synaptic transmission(GO:0050804);cellular_component:integral component of membrane(GO:0016021);biological_proce…
ENSDARG00000101239	884.666	-0.543704	0.177042	-3.07105	0.00213305	0.0611486	hsd17b4	K12405	molecular_function:sterol binding(GO:0032934);biological_process:metabolic process(GO:0008152);molecular_function:oxidoreductase activity(GO:0016491);molecular_function:nucleotide binding(GO:0000166)
ENSDARG00000076435	270.752	-0.543152	0.188417	-2.8827	0.0039428	0.0868893	abhd10a	K13702	biological_process:metabolic process(GO:0008152);molecular_function:transferase activity, transferring acyl groups(GO:0016746);biological_process:regulation of cAMP metabolic process(GO:0030814);molecular_function:histamine receptor activity(GO:0004969);biological_process:regulation of synaptic transmission(GO:0050804);cellular_component:integral component of membrane(GO:0016021);biological_proce…
ENSDARG00000054164	163.688	-0.543027	0.265119	-2.04824	0.0405365	0.358837	mrps17	K02961	cellular_component:ribosome(GO:0005840);molecular_function:structural constituent of ribosome(GO:0003735);biological_process:translation(GO:0006412)
ENSDARG00000020086	1620.62	-0.542848	0.18308	-2.96509	0.00302599	0.0748034	nuak1a	K08800	biological_process:protein phosphorylation(GO:0006468);molecular_function:ATP binding(GO:0005524);molecular_function:protein serine/threonine kinase activity(GO:0004674)
ENSDARG00000021633	891.892	-0.542838	0.22365	-2.42717	0.015217	0.202656	sh3bgr	_	_
ENSDARG00000042122	896.677	-0.542455	0.186453	-2.90934	0.00362188	0.0830354	acot11b	_	_
ENSDARG00000070844	1527.09	-0.542386	0.159998	-3.38994	0.000699067	0.0275381	gamt	K00542	molecular_function:guanidinoacetate N-methyltransferase activity(GO:0030731);biological_process:methylation(GO:0032259)
ENSDARG00000035985	814.221	-0.542183	0.212953	-2.54602	0.0108958	0.164712	fam210aa	_	_
ENSDARG00000019222	469.457	-0.541968	0.236366	-2.29292	0.0218527	0.251683	mrpl24	K02895	cellular_component:ribosome(GO:0005840);molecular_function:structural constituent of ribosome(GO:0003735);biological_process:translation(GO:0006412);cellular_component:mitochondrion(GO:0005739)
ENSDARG00000055620	687.601	-0.541284	0.20687	-2.61654	0.00888269	0.145685	acad9	K15980	molecular_function:flavin adenine dinucleotide binding(GO:0050660);molecular_function:acyl-CoA dehydrogenase activity(GO:0003995);biological_process:oxidation-reduction process(GO:0055114)
ENSDARG00000059386	64.4675	-0.540916	0.261519	-2.06836	0.0386059	0.348967	dtwd1	_	_
ENSDARG00000032862	751.573	-0.540707	0.210731	-2.56586	0.010292	0.158439	ugt5g1	K00699	molecular_function:transferase activity, transferring hexosyl groups(GO:0016758);biological_process:metabolic process(GO:0008152)
ENSDARG00000091293	645.199	-0.539604	0.258174	-2.09008	0.0366103	0.338579	dmxl2	_	_
ENSDARG00000035471	243.46	-0.539275	0.230743	-2.33713	0.0194324	0.234831	MEGF9 (1 of many)	_	_
ENSDARG00000098972	273.282	-0.538938	0.243314	-2.21499	0.0267608	0.281765	mrps16	K02959	cellular_component:ribosome(GO:0005840);molecular_function:structural constituent of ribosome(GO:0003735);biological_process:translation(GO:0006412)
ENSDARG00000099757	168.378	-0.538859	0.251458	-2.14294	0.032118	0.314436	wdr47b	_	_
ENSDARG00000041708	322.999	-0.538794	0.177259	-3.03959	0.00236897	0.0652787	csrp2bp	K18188	_
ENSDARG00000102040	105.681	-0.538076	0.270821	-1.98683	0.0469407	0.386236	CR356236.1	_	_
ENSDARG00000087377	2622.45	-0.538026	0.237375	-2.26656	0.0234169	0.260719	lbh	_	_
ENSDARG00000034270	7385.31	-0.537616	0.198171	-2.71289	0.00666989	0.120645	ogdha	K00164	molecular_function:oxoglutarate dehydrogenase (succinyl-transferring) activity(GO:0004591);biological_process:tricarboxylic acid cycle(GO:0006099);molecular_function:thiamine pyrophosphate binding(GO:0030976)
ENSDARG00000058656	23384.1	-0.537308	0.266445	-2.01658	0.0437393	0.372283	desma	K07610	biological_process:sarcomere organization(GO:0045214);cellular_component:intermediate filament(GO:0005882);biological_process:heart contraction(GO:0060047);molecular_function:structural molecule activity(GO:0005198)
ENSDARG00000090833	1702.35	-0.537019	0.253233	-2.12065	0.0339511	0.325388	igfbp6b	_	cellular_component:extracellular region(GO:0005576);molecular_function:insulin-like growth factor binding(GO:0005520);biological_process:regulation of cell growth(GO:0001558)
ENSDARG00000044914	559.174	-0.53662	0.179739	-2.98555	0.00283065	0.0723875	suclg2	K01900	biological_process:metabolic process(GO:0008152);molecular_function:ATP binding(GO:0005524);molecular_function:ligase activity(GO:0016874)
ENSDARG00000102123	324.985	-0.53662	0.241328	-2.22361	0.0261746	0.278515	phtf2	_	_
ENSDARG00000011466	173.033	-0.536218	0.237461	-2.25813	0.0239376	0.264181	lace1a	K18798	molecular_function:ATP binding(GO:0005524)
ENSDARG00000002507	308.935	-0.535986	0.20374	-2.63073	0.00852017	0.142899	itga10	K06586	cellular_component:integrin complex(GO:0008305);biological_process:cell adhesion(GO:0007155);biological_process:integrin-mediated signaling pathway(GO:0007229)
ENSDARG00000011462	379.287	-0.535859	0.180947	-2.96141	0.00306231	0.0753749	otub1b	K09602	biological_process:protein metabolic process(GO:0019538);molecular_function:omega peptidase activity(GO:0008242)
ENSDARG00000026519	517.506	-0.535806	0.241125	-2.22211	0.0262761	0.279119	ralgps2	_	molecular_function:guanyl-nucleotide exchange factor activity(GO:0005085);molecular_function:phospholipid binding(GO:0005543);cellular_component:intracellular(GO:0005622);biological_process:small GTPase mediated signal transduction(GO:0007264)
ENSDARG00000092677	321.288	-0.535556	0.264723	-2.02308	0.0430653	0.369128	coa6	K18179	_
ENSDARG00000004875	284.564	-0.535538	0.229466	-2.33385	0.0196037	0.235314	tmc6b	_	cellular_component:integral component of membrane(GO:0016021)
ENSDARG00000063624	635.297	-0.535521	0.177698	-3.01365	0.00258127	0.0685162	gfm1	K02355	molecular_function:translation elongation factor activity(GO:0003746);molecular_function:GTP binding(GO:0005525);biological_process:mitochondrial translational elongation(GO:0070125);cellular_component:mitochondrion(GO:0005739);molecular_function:GTPase activity(GO:0003924)
ENSDARG00000020529	253.181	-0.533895	0.227421	-2.3476	0.0188947	0.231444	hacl1	K12261	molecular_function:lyase activity(GO:0016829);molecular_function:magnesium ion binding(GO:0000287);molecular_function:thiamine pyrophosphate binding(GO:0030976)
ENSDARG00000019355	136.455	-0.533363	0.24604	-2.16779	0.0301744	0.302982	coa7	K18180	_
ENSDARG00000021564	394.33	-0.533163	0.252226	-2.11383	0.0345296	0.328324	VDAC3 (1 of many)	K05862	molecular_function:voltage-gated anion channel activity(GO:0008308);biological_process:transmembrane transport(GO:0055085);biological_process:regulation of anion transport(GO:0044070);cellular_component:mitochondrial outer membrane(GO:0005741)
ENSDARG00000075180	360.649	-0.53266	0.197303	-2.6997	0.00694012	0.125003	tmem14ca	_	biological_process:heme biosynthetic process(GO:0006783);cellular_component:integral component of membrane(GO:0016021)
ENSDARG00000088013	129.36	-0.532224	0.268584	-1.98159	0.0475249	0.388979	CYP27A1 (1 of many)	K00488	molecular_function:heme binding(GO:0020037);molecular_function:oxidoreductase activity, acting on paired donors, with incorporation or reduction of molecular oxygen(GO:0016705);molecular_function:monooxygenase activity(GO:0004497);molecular_function:iron ion binding(GO:0005506);molecular_function:electron carrier activity(GO:0009055);biological_process:oxidation-reduction process(GO:0055114)
ENSDARG00000007722	213.799	-0.53191	0.185611	-2.86573	0.00416054	0.0897172	nudt8	K18665	molecular_function:hydrolase activity(GO:0016787)
ENSDARG00000104771	284.187	-0.531857	0.206639	-2.57385	0.0100574	0.156524	timm44	K17804	molecular_function:P-P-bond-hydrolysis-driven protein transmembrane transporter activity(GO:0015450);cellular_component:mitochondrial inner membrane presequence translocase complex(GO:0005744);biological_process:intracellular protein transport(GO:0006886)
ENSDARG00000039399	3091.41	-0.531478	0.171464	-3.09965	0.00193747	0.0570767	nt5c2a	K01081	molecular_function:metal ion binding(GO:0046872)
ENSDARG00000101561	1543.19	-0.531261	0.210523	-2.52353	0.0116183	0.170153	dbt	K09699	biological_process:fatty-acyl-CoA biosynthetic process(GO:0046949);biological_process:branched-chain amino acid metabolic process(GO:0009081);molecular_function:cofactor binding(GO:0048037);molecular_function:dihydrolipoyllysine-residue (2-methylpropanoyl)transferase activity(GO:0043754)
ENSDARG00000068894	477.058	-0.531088	0.229998	-2.3091	0.020938	0.246133	nrip1b	_	_
ENSDARG00000071331	859.058	-0.530879	0.216426	-2.45294	0.0141696	0.194755	ryr3	K04963	_
ENSDARG00000039915	184.464	-0.53076	0.242996	-2.18423	0.0289451	0.295462	bola1	K05527	_
ENSDARG00000042018	651.231	-0.529772	0.208773	-2.53755	0.0111632	0.166616	fhl2a	K14380	molecular_function:zinc ion binding(GO:0008270)
ENSDARG00000015059	1826.95	-0.529762	0.171229	-3.09387	0.00197562	0.0578013	daam1a	K04512	_
ENSDARG00000076568	778.28	-0.529095	0.222806	-2.37469	0.0175635	0.221978	sec61b	K09481	biological_process:cellular process(GO:0009987);cellular_component:endoplasmic reticulum Sec complex(GO:0031205)
ENSDARG00000036587	356.028	-0.528015	0.201631	-2.61871	0.00882625	0.145599	cbr1	K00079	_
ENSDARG00000086471	1583.59	-0.526616	0.174203	-3.02301	0.00250276	0.0673337	pkig	_	_
ENSDARG00000067817	226.052	-0.526154	0.204094	-2.57799	0.00993763	0.155482	PRKAB2	K07199	_
ENSDARG00000017910	297.316	-0.525831	0.249855	-2.10455	0.0353307	0.331848	pdss1	K12504	biological_process:isoprenoid biosynthetic process(GO:0008299);molecular_function:transferase activity(GO:0016740)
ENSDARG00000069846	349.277	-0.525814	0.235819	-2.22974	0.0257647	0.276918	zgc:162944	_	cellular_component:mitochondrion(GO:0005739)
ENSDARG00000045296	131.388	-0.525275	0.221549	-2.37092	0.0177437	0.222621	myeov2	_	_
ENSDARG00000104138	1731.88	-0.52399	0.258585	-2.02638	0.042726	0.368645	igfbp7	_	molecular_function:identical protein binding(GO:0042802);biological_process:patterning of blood vessels(GO:0001569);biological_process:regulation of cell growth(GO:0001558);cellular_component:extracellular region(GO:0005576);biological_process:sprouting angiogenesis(GO:0002040);molecular_function:insulin-like growth factor binding(GO:0005520)
ENSDARG00000103231	811.216	-0.521044	0.26049	-2.00025	0.0454735	0.378916	si:ch211-199i15.5	_	_
ENSDARG00000069472	268.737	-0.520266	0.237329	-2.19217	0.0283672	0.2924	chsy3	K13499	biological_process:metabolic process(GO:0008152);molecular_function:transferase activity, transferring acyl groups(GO:0016746)
ENSDARG00000099889	2652.84	-0.520152	0.190826	-2.72579	0.00641478	0.117331	dusp27	K14165	_
ENSDARG00000079391	235.635	-0.520092	0.233828	-2.22425	0.0261315	0.278401	mrpl42	K17423	_
ENSDARG00000104431	388.941	-0.519581	0.231583	-2.24361	0.0248576	0.270764	slc1a3a	K05614	biological_process:dicarboxylic acid transport(GO:0006835);molecular_function:sodium:dicarboxylate symporter activity(GO:0017153);cellular_component:membrane(GO:0016020)
ENSDARG00000025595	75.0283	-0.519249	0.253924	-2.0449	0.0408644	0.360405	agmo	K15537	cellular_component:endoplasmic reticulum membrane(GO:0005789);biological_process:fatty acid biosynthetic process(GO:0006633);biological_process:membrane lipid metabolic process(GO:0006643);molecular_function:iron ion binding(GO:0005506);biological_process:ether lipid metabolic process(GO:0046485);cellular_component:integral component of membrane(GO:0016021);molecular_function:glyceryl-ether monoo…
ENSDARG00000002305	1683.11	-0.51915	0.211424	-2.45549	0.0140693	0.193689	me3	K00029	molecular_function:NAD binding(GO:0051287);molecular_function:metal ion binding(GO:0046872);;biological_process:malate metabolic process(GO:0006108);biological_process:oxidation-reduction process(GO:0055114)
ENSDARG00000105782	146.481	-0.5189	0.255483	-2.03106	0.042249	0.366366	CABZ01081777.1	_	_
ENSDARG00000077301	460.822	-0.518533	0.213458	-2.42921	0.0151319	0.202332	mlf1	K15622	_
ENSDARG00000040584	90.1217	-0.518278	0.239657	-2.16258	0.0305732	0.30532	n6amt2	_	_
ENSDARG00000018181	118.626	-0.518126	0.230319	-2.2496	0.0244743	0.268117	dnajc28	K19373	_
ENSDARG00000045490	1233.16	-0.517959	0.236383	-2.19118	0.0284388	0.292923	ndufb2	K03958	cellular_component:mitochondrial respiratory chain complex I(GO:0005747)
ENSDARG00000078773	139.325	-0.517463	0.240191	-2.15438	0.0312103	0.308076	tmem70	K17966	_
ENSDARG00000087941	352.167	-0.517169	0.163973	-3.15399	0.00161057	0.0504611	pde8a	K18437	biological_process:phosphorelay signal transduction system(GO:0000160);molecular_function:phosphorelay response regulator activity(GO:0000156);biological_process:intracellular signal transduction(GO:0035556);molecular_function:metal ion binding(GO:0046872);biological_process:regulation of transcription, DNA-templated(GO:0006355);molecular_function:3',5'-cyclic-nucleotide phosphodiesterase activit…
ENSDARG00000010411	2275.73	-0.516814	0.199203	-2.59441	0.00947533	0.150914	epn1	K12471	_
ENSDARG00000068892	549.987	-0.516037	0.17526	-2.94441	0.00323576	0.0776264	sostdc1a	_	cellular_component:extracellular space(GO:0005615)
ENSDARG00000041665	1006.48	-0.515534	0.180099	-2.8625	0.00420318	0.0902943	mkrn1	K15687	molecular_function:zinc ion binding(GO:0008270);molecular_function:ligase activity(GO:0016874);molecular_function:nucleic acid binding(GO:0003676)
ENSDARG00000062054	6143.28	-0.515015	0.176467	-2.91847	0.00351756	0.0815205	cpt1ab	K08765	_
ENSDARG00000071396	877.661	-0.514984	0.234925	-2.19212	0.0283708	0.2924	timm23a	K17794	molecular_function:P-P-bond-hydrolysis-driven protein transmembrane transporter activity(GO:0015450);biological_process:multicellular organismal development(GO:0007275);biological_process:intracellular protein transport(GO:0006886);cellular_component:mitochondrial inner membrane presequence translocase complex(GO:0005744);cellular_component:integral component of membrane(GO:0016021);biological_pr…
ENSDARG00000053485	3407.01	-0.514249	0.190993	-2.6925	0.00709178	0.126532	aldh6a1	K00140	molecular_function:methylmalonate-semialdehyde dehydrogenase (acylating) activity(GO:0004491);biological_process:oxidation-reduction process(GO:0055114)
ENSDARG00000003846	146.298	-0.514097	0.24947	-2.06076	0.0393263	0.3519	mrpl21	K02888	cellular_component:ribosome(GO:0005840);molecular_function:structural constituent of ribosome(GO:0003735);molecular_function:RNA binding(GO:0003723);biological_process:translation(GO:0006412)
ENSDARG00000014273	1484.94	-0.514031	0.217412	-2.36432	0.0180633	0.224987	camk2d2	K04515	molecular_function:calmodulin-dependent protein kinase activity(GO:0004683);biological_process:protein phosphorylation(GO:0006468);molecular_function:ATP binding(GO:0005524);molecular_function:calmodulin binding(GO:0005516)
ENSDARG00000099429	448.416	-0.513205	0.259055	-1.98107	0.0475837	0.389273	mrps15	K02956	cellular_component:ribosome(GO:0005840);molecular_function:structural constituent of ribosome(GO:0003735);biological_process:translation(GO:0006412);cellular_component:mitochondrion(GO:0005739)
ENSDARG00000012453	207.347	-0.512847	0.249136	-2.0585	0.0395423	0.353497	rnls	K18208	_
ENSDARG00000018971	501.893	-0.512704	0.224513	-2.28362	0.0223938	0.25567	b3gnt5a	K03766	cellular_component:Golgi membrane(GO:0000139);molecular_function:galactosyltransferase activity(GO:0008378);biological_process:protein glycosylation(GO:0006486);cellular_component:integral component of membrane(GO:0016021);molecular_function:lactosylceramide 1,3-N-acetyl-beta-D-glucosaminyltransferase activity(GO:0047256)
ENSDARG00000010207	370.124	-0.512623	0.258647	-1.98194	0.0474862	0.388907	smad3b	K04500	biological_process:regulation of transcription, DNA-templated(GO:0006355);cellular_component:transcription factor complex(GO:0005667);molecular_function:protein binding(GO:0005515);molecular_function:sequence-specific DNA binding transcription factor activity(GO:0003700);biological_process:transforming growth factor beta receptor signaling pathway(GO:0007179)
ENSDARG00000034777	786.327	-0.512598	0.186958	-2.74179	0.00611055	0.11391	txn2	K03671	biological_process:cell redox homeostasis(GO:0045454);molecular_function:electron carrier activity(GO:0009055);molecular_function:protein disulfide oxidoreductase activity(GO:0015035);biological_process:glycerol ether metabolic process(GO:0006662)
ENSDARG00000062258	453.879	-0.512077	0.17593	-2.91069	0.00360628	0.0829006	armc8	_	_
ENSDARG00000096570	1.43496	-0.512048	0.250167	-2.04683	0.040675	NA	si:dkey-27j5.7	K06467	_
ENSDARG00000100372	258.476	-0.511463	0.209004	-2.44715	0.0143992	0.196958	alad	_	molecular_function:metal ion binding(GO:0046872);biological_process:porphyrin-containing compound biosynthetic process(GO:0006779);molecular_function:porphobilinogen synthase activity(GO:0004655)
ENSDARG00000024317	861.887	-0.510168	0.195215	-2.61337	0.00896554	0.146761	trap1	K09488	_
ENSDARG00000078311	1862.25	-0.509507	0.186723	-2.72868	0.0063588	0.117004	dcaf6	K11795	_
ENSDARG00000080010	814.678	-0.50893	0.220812	-2.30482	0.0211769	0.24733	adh5	K00121	molecular_function:nucleotide binding(GO:0000166);molecular_function:zinc ion binding(GO:0008270);molecular_function:S-(hydroxymethyl)glutathione dehydrogenase activity(GO:0051903);biological_process:ethanol oxidation(GO:0006069)
ENSDARG00000069494	116.304	-0.508769	0.257312	-1.97724	0.048014	0.390919	tmem223	K09216	cellular_component:integral component of membrane(GO:0016021);cellular_component:membrane(GO:0016020)
ENSDARG00000061272	477.765	-0.50862	0.173064	-2.93891	0.00329374	0.0780839	SLC41A3	K15122	_
ENSDARG00000102463	174.071	-0.508549	0.211172	-2.40822	0.0160304	0.208885	cox18	K17797	biological_process:immune response(GO:0006955);cellular_component:extracellular region(GO:0005576);biological_process:protein insertion into membrane(GO:0051205);cellular_component:integral component of membrane(GO:0016021);molecular_function:chemokine activity(GO:0008009)
ENSDARG00000005772	282.372	-0.507954	0.220463	-2.30403	0.021221	0.24733	tsr2	K14800	biological_process:rRNA processing(GO:0006364)
ENSDARG00000042747	532.163	-0.506369	0.150686	-3.36042	0.000778239	0.0293682	coasy	K02318	biological_process:coenzyme A biosynthetic process(GO:0015937);molecular_function:dephospho-CoA kinase activity(GO:0004140);molecular_function:ATP binding(GO:0005524)
ENSDARG00000103337	305.874	-0.506045	0.217929	-2.32206	0.0202295	0.240121	rrp1	K14849	_
ENSDARG00000035136	3199.32	-0.505011	0.228443	-2.21066	0.0270593	0.283507	sepw1	_	_
ENSDARG00000038768	591.388	-0.504761	0.253205	-1.99349	0.0462081	0.382339	mrpl12	K02935	cellular_component:ribosome(GO:0005840);molecular_function:structural constituent of ribosome(GO:0003735);biological_process:transport(GO:0006810);cellular_component:integral component of membrane(GO:0016021);biological_process:translation(GO:0006412)
ENSDARG00000069313	852.338	-0.50382	0.249575	-2.01871	0.0435172	0.37188	oxa1l	K03217	biological_process:protein insertion into membrane(GO:0051205);cellular_component:integral component of membrane(GO:0016021)
ENSDARG00000060580	183.435	-0.503715	0.221408	-2.27505	0.0229031	0.25769	tasp1	K08657	molecular_function:hydrolase activity(GO:0016787)
ENSDARG00000089920	1782.35	-0.503638	0.206296	-2.44134	0.014633	0.199077	mlip	_	biological_process:metabolic process(GO:0008152);molecular_function:transferase activity, transferring acyl groups(GO:0016746);biological_process:regulation of cAMP metabolic process(GO:0030814);molecular_function:histamine receptor activity(GO:0004969);biological_process:regulation of synaptic transmission(GO:0050804);cellular_component:integral component of membrane(GO:0016021);biological_proce…
ENSDARG00000074848	181.186	-0.503591	0.230376	-2.18595	0.0288192	0.294846	smim7	_	cellular_component:integral component of membrane(GO:0016021)
ENSDARG00000076850	1312.2	-0.503446	0.21626	-2.32797	0.0199138	0.237863	si:ch211-157b11.14	_	_
ENSDARG00000045003	443.333	-0.50321	0.191907	-2.62215	0.00873763	0.144989	vsg1	K17309	biological_process:Notch signaling pathway(GO:0007219)
ENSDARG00000016085	1735.11	-0.502431	0.167369	-3.00194	0.00268262	0.0698849	mbnl3	K14943	molecular_function:zinc ion binding(GO:0008270);molecular_function:nucleic acid binding(GO:0003676)
ENSDARG00000103937	12233.8	-0.50243	0.212786	-2.3612	0.0182157	0.226132	ndrg4	_	biological_process:cardiac muscle cell proliferation(GO:0060038);biological_process:heart looping(GO:0001947)
ENSDARG00000041589	6762.74	-0.501211	0.234416	-2.13812	0.0325069	0.316298	adprhl1	_	biological_process:protein de-ADP-ribosylation(GO:0051725);molecular_function:ADP-ribosylarginine hydrolase activity(GO:0003875);molecular_function:magnesium ion binding(GO:0000287)
ENSDARG00000016904	2851.41	-0.501139	0.179186	-2.79674	0.00516204	0.102202	bckdk	K00905	molecular_function:kinase activity(GO:0016301);molecular_function:ATP binding(GO:0005524);biological_process:phosphorylation(GO:0016310)
ENSDARG00000008880	6686.2	-0.500926	0.254764	-1.96624	0.0492714	0.397064	usp28	K11849	biological_process:ubiquitin-dependent protein catabolic process(GO:0006511);;biological_process:central nervous system morphogenesis(GO:0021551);molecular_function:cysteine-type peptidase activity(GO:0008234)
ENSDARG00000012135	101.346	-0.50013	0.236062	-2.11863	0.0341214	0.326238	fbxl2	K10268	_
ENSDARG00000070985	137.359	-0.500073	0.21706	-2.30384	0.0212315	0.24733	mrps21	K02970	cellular_component:ribosome(GO:0005840);molecular_function:structural constituent of ribosome(GO:0003735);biological_process:translation(GO:0006412)
