# Supplementary material for: Tbx20 Induction Promotes Zebrafish Heart Regeneration by Inducing Cardiomyocyte Dedifferentiation and Endocardial Expansion
Source: Front Cell Dev Biol. 2020 Aug 4;8:738. doi: 10.3389/fcell.2020.00738 (PMC7417483; doi:10.3389/fcell.2020.00738)
Supplement: TABLE S2 — Gene Ontology analysis of differentially expressed genes in Tg(TRE3G:tbx20CMOE) zebrafish hearts at 7 dpa. [file Table_2.XLSX]

## Sheet: Up
category	over_represented_pvalue	under_represented_pvalue	numDEInCat	numInCat	term	ontology	over_represented_FDR	go_term	gene_ids
GO:0005622	0.000975799	0.999455	45	1017	intracellular	CC	1	CC intracellular	ENSDARG00000003520, ENSDARG00000008548, ENSDARG00000026972, ENSDARG00000031243, ENSDARG00000032708, ENSDARG00000038561, ENSDARG00000039265, ENSDARG00000043126, ENSDARG00000053293, ENSDARG00000073684, ENSDARG00000077120, ENSDARG00000079892, ENSDARG00000089642, ENSDARG00000091176, ENSDARG00000091994, ENSDARG00000092583, ENSDARG00000092617, ENSDARG00000093672, ENSDARG00000093859, ENSDARG00000094413,…
GO:0003938	0.00286189	0.99997	2	3	IMP dehydrogenase activity	MF	1	MF IMP dehydrogenase activity	ENSDARG00000029524, ENSDARG00000042336
GO:0005540	0.00293454	0.999841	3	10	hyaluronic acid binding	MF	1	MF hyaluronic acid binding	ENSDARG00000009401, ENSDARG00000093440, ENSDARG00000099412
GO:0006177	0.00621673	0.999861	2	4	GMP biosynthetic process	BP	1	BP GMP biosynthetic process	ENSDARG00000029524, ENSDARG00000042336
GO:0003676	0.00676898	0.995946	39	969	nucleic acid binding	MF	1	MF nucleic acid binding	ENSDARG00000007990, ENSDARG00000016154, ENSDARG00000026972, ENSDARG00000031243, ENSDARG00000038561, ENSDARG00000043126, ENSDARG00000045530, ENSDARG00000045932, ENSDARG00000058818, ENSDARG00000089642, ENSDARG00000091176, ENSDARG00000091994, ENSDARG00000092583, ENSDARG00000092617, ENSDARG00000093672, ENSDARG00000094413, ENSDARG00000096205, ENSDARG00000098582, ENSDARG00000099048, ENSDARG00000100201,…
GO:0010043	0.00696579	0.999809	2	5	response to zinc ion	BP	1	BP response to zinc ion	ENSDARG00000005463, ENSDARG00000005823
GO:0043025	0.00764055	0.999368	3	14	neuronal cell body	CC	1	CC neuronal cell body	ENSDARG00000025302, ENSDARG00000037496, ENSDARG00000105003
GO:0030225	0.00768629	0.999778	2	5	macrophage differentiation	BP	1	BP macrophage differentiation	ENSDARG00000000767, ENSDARG00000013477
GO:0035122	0.00835821	1	1	1	embryonic medial fin morphogenesis	BP	1	BP embryonic medial fin morphogenesis	ENSDARG00000104330
GO:0090497	0.00835821	1	1	1	mesenchymal cell migration	BP	1	BP mesenchymal cell migration	ENSDARG00000104330
GO:0030246	0.0110665	0.996938	7	115	carbohydrate binding	MF	1	MF carbohydrate binding	ENSDARG00000009401, ENSDARG00000018327, ENSDARG00000059049, ENSDARG00000059254, ENSDARG00000068221, ENSDARG00000096747, ENSDARG00000099412
GO:0005576	0.0114498	0.994748	16	353	extracellular region	CC	1	CC extracellular region	ENSDARG00000014907, ENSDARG00000015686, ENSDARG00000019815, ENSDARG00000031422, ENSDARG00000036912, ENSDARG00000040295, ENSDARG00000053528, ENSDARG00000056680, ENSDARG00000059714, ENSDARG00000061690, ENSDARG00000070050, ENSDARG00000070681, ENSDARG00000070941, ENSDARG00000075261, ENSDARG00000103466, ENSDARG00000104340
GO:0008124	0.0148914	1	1	1	4-alpha-hydroxytetrahydrobiopterin dehydratase activity	MF	1	MF 4-alpha-hydroxytetrahydrobiopterin dehydratase activity	ENSDARG00000031981
GO:0006071	0.0186962	0.998975	2	8	glycerol metabolic process	BP	1	BP glycerol metabolic process	ENSDARG00000018846, ENSDARG00000074466
GO:0046426	0.019605	1	1	1	negative regulation of JAK-STAT cascade	BP	1	BP negative regulation of JAK-STAT cascade	ENSDARG00000038095
GO:0019229	0.0204258	1	1	1	regulation of vasoconstriction	BP	1	BP regulation of vasoconstriction	ENSDARG00000036912
GO:0005432	0.0225765	0.99868	2	7	calcium:sodium antiporter activity	MF	1	MF calcium:sodium antiporter activity	ENSDARG00000004931, ENSDARG00000008912
GO:0048821	0.0252323	0.998331	2	9	erythrocyte development	BP	1	BP erythrocyte development	ENSDARG00000000767, ENSDARG00000013477
GO:0008747	0.025458	1	1	1	N-acetylneuraminate lyase activity	MF	1	MF N-acetylneuraminate lyase activity	ENSDARG00000009390
GO:0048708	0.0257726	1	1	1	astrocyte differentiation	BP	1	BP astrocyte differentiation	ENSDARG00000003293
GO:0008152	0.0258197	0.988973	11	215	metabolic process	BP	1	BP metabolic process	ENSDARG00000011537, ENSDARG00000026236, ENSDARG00000035028, ENSDARG00000042716, ENSDARG00000045277, ENSDARG00000051940, ENSDARG00000059714, ENSDARG00000061439, ENSDARG00000079532, ENSDARG00000101749, ENSDARG00000102202
GO:0000009	0.0266115	1	1	1	alpha-1,6-mannosyltransferase activity	MF	1	MF alpha-1,6-mannosyltransferase activity	ENSDARG00000041199
GO:0019367	0.0273127	1	1	1	fatty acid elongation, saturated fatty acid	BP	1	BP fatty acid elongation, saturated fatty acid	ENSDARG00000004402
GO:0008521	0.0276015	1	1	1	acetyl-CoA transporter activity	MF	1	MF acetyl-CoA transporter activity	ENSDARG00000020085
GO:0005774	0.0280004	1	1	1	vacuolar membrane	CC	1	CC vacuolar membrane	ENSDARG00000012450
GO:0005641	0.0284991	1	1	1	nuclear envelope lumen	CC	1	CC nuclear envelope lumen	ENSDARG00000037997
GO:0045298	0.0284991	1	1	1	tubulin complex	CC	1	CC tubulin complex	ENSDARG00000037997
GO:0000103	0.028741	1	1	1	sulfate assimilation	BP	1	BP sulfate assimilation	ENSDARG00000057099
GO:0004020	0.028741	1	1	1	adenylylsulfate kinase activity	MF	1	MF adenylylsulfate kinase activity	ENSDARG00000057099
GO:0004781	0.028741	1	1	1	sulfate adenylyltransferase (ATP) activity	MF	1	MF sulfate adenylyltransferase (ATP) activity	ENSDARG00000057099
GO:0009889	0.0287533	1	1	1	regulation of biosynthetic process	BP	1	BP regulation of biosynthetic process	ENSDARG00000040485
GO:0045647	0.029138	1	1	1	negative regulation of erythrocyte differentiation	BP	1	BP negative regulation of erythrocyte differentiation	ENSDARG00000000767
GO:0021695	0.0299644	1	1	1	cerebellar cortex development	BP	1	BP cerebellar cortex development	ENSDARG00000025302
GO:0031435	0.0299644	1	1	1	mitogen-activated protein kinase kinase kinase binding	MF	1	MF mitogen-activated protein kinase kinase kinase binding	ENSDARG00000025302
GO:0017015	0.0311031	1	1	1	regulation of transforming growth factor beta receptor signaling pathway	BP	1	BP regulation of transforming growth factor beta receptor signaling pathway	ENSDARG00000035563
GO:0034111	0.0311031	1	1	1	negative regulation of homotypic cell-cell adhesion	BP	1	BP negative regulation of homotypic cell-cell adhesion	ENSDARG00000035563
GO:0046688	0.0329362	0.997432	2	10	response to copper ion	BP	1	BP response to copper ion	ENSDARG00000003699, ENSDARG00000035506
GO:0004614	0.0333948	1	1	1	phosphoglucomutase activity	MF	1	MF phosphoglucomutase activity	ENSDARG00000018178
GO:0016052	0.0333948	1	1	1	carbohydrate catabolic process	BP	1	BP carbohydrate catabolic process	ENSDARG00000018178
GO:0004375	0.034011	1	1	1	glycine dehydrogenase (decarboxylating) activity	MF	1	MF glycine dehydrogenase (decarboxylating) activity	ENSDARG00000035120
GO:0004052	0.0341305	1	1	1	arachidonate 12-lipoxygenase activity	MF	1	MF arachidonate 12-lipoxygenase activity	ENSDARG00000069463
GO:0015840	0.0346004	1	1	1	urea transport	BP	1	BP urea transport	ENSDARG00000019253
GO:0035620	0.0346625	1	1	1	ceramide transporter activity	MF	1	MF ceramide transporter activity	ENSDARG00000024325
GO:0035621	0.0346625	1	1	1	ER to Golgi ceramide transport	BP	1	BP ER to Golgi ceramide transport	ENSDARG00000024325
GO:0097001	0.0346625	1	1	1	ceramide binding	MF	1	MF ceramide binding	ENSDARG00000024325
GO:0048596	0.0359906	0.997055	2	10	embryonic camera-type eye morphogenesis	BP	1	BP embryonic camera-type eye morphogenesis	ENSDARG00000035563, ENSDARG00000045580
GO:0016513	0.036451	1	1	1	core-binding factor complex	CC	1	CC core-binding factor complex	ENSDARG00000040917
GO:0045954	0.0370228	0.999651	1	2	positive regulation of natural killer cell mediated cytotoxicity	BP	1	BP positive regulation of natural killer cell mediated cytotoxicity	ENSDARG00000018327
GO:0001164	0.0373052	1	1	1	RNA polymerase I CORE element sequence-specific DNA binding	MF	1	MF RNA polymerase I CORE element sequence-specific DNA binding	ENSDARG00000028937
GO:0001187	0.0373052	1	1	1	RNA polymerase I CORE element sequence-specific DNA binding transcription factor recruiting transcription factor activity	MF	1	MF RNA polymerase I CORE element sequence-specific DNA binding transcription factor recruiting transcription factor activity	ENSDARG00000028937
GO:0001189	0.0373052	1	1	1	RNA polymerase I transcriptional preinitiation complex assembly at the promoter for the nuclear large rRNA transcript	BP	1	BP RNA polymerase I transcriptional preinitiation complex assembly at the promoter for the nuclear large rRNA transcript	ENSDARG00000028937
GO:0060536	0.0373846	0.996877	2	10	cartilage morphogenesis	BP	1	BP cartilage morphogenesis	ENSDARG00000003293, ENSDARG00000036912
GO:0030177	0.0377669	0.996775	2	11	positive regulation of Wnt signaling pathway	BP	1	BP positive regulation of Wnt signaling pathway	ENSDARG00000025302, ENSDARG00000104340
GO:0016298	0.0384796	1	1	1	lipase activity	MF	1	MF lipase activity	ENSDARG00000063037
GO:0017188	0.0385221	1	1	1	aspartate N-acetyltransferase activity	MF	1	MF aspartate N-acetyltransferase activity	ENSDARG00000077256
GO:0002224	0.0385252	1	1	1	toll-like receptor signaling pathway	BP	1	BP toll-like receptor signaling pathway	ENSDARG00000040249
GO:0070658	0.0385252	1	1	1	neuromast hair cell differentiation involved in neuromast regeneration	BP	1	BP neuromast hair cell differentiation involved in neuromast regeneration	ENSDARG00000035133
GO:0045198	0.0385252	1	1	1	establishment of epithelial cell apical/basal polarity	BP	1	BP establishment of epithelial cell apical/basal polarity	ENSDARG00000019815
GO:0005856	0.0416877	0.986422	6	84	cytoskeleton	CC	1	CC cytoskeleton	ENSDARG00000016505, ENSDARG00000019062, ENSDARG00000020944, ENSDARG00000035650, ENSDARG00000045180, ENSDARG00000078741
GO:0001558	0.0423468	0.992734	3	29	regulation of cell growth	BP	1	BP regulation of cell growth	ENSDARG00000014907, ENSDARG00000031422, ENSDARG00000070941
GO:0007229	0.0441582	0.99238	3	25	integrin-mediated signaling pathway	BP	1	BP integrin-mediated signaling pathway	ENSDARG00000001452, ENSDARG00000022689, ENSDARG00000053232
GO:0008156	0.045139	0.999479	1	2	negative regulation of DNA replication	BP	1	BP negative regulation of DNA replication	ENSDARG00000031422
GO:0043567	0.045139	0.999479	1	2	regulation of insulin-like growth factor receptor signaling pathway	BP	1	BP regulation of insulin-like growth factor receptor signaling pathway	ENSDARG00000031422
GO:0048640	0.045139	0.999479	1	2	negative regulation of developmental growth	BP	1	BP negative regulation of developmental growth	ENSDARG00000031422
GO:0006829	0.0456853	0.995612	2	12	zinc ion transport	BP	1	BP zinc ion transport	ENSDARG00000005463, ENSDARG00000005823
GO:0043589	0.0465618	0.999446	1	2	skin morphogenesis	BP	1	BP skin morphogenesis	ENSDARG00000104330
GO:0007154	0.0466207	0.986326	5	68	cell communication	BP	1	BP cell communication	ENSDARG00000004931, ENSDARG00000007099, ENSDARG00000008912, ENSDARG00000044246, ENSDARG00000076789
GO:0004867	0.0466894	0.988646	4	52	serine-type endopeptidase inhibitor activity	MF	1	MF serine-type endopeptidase inhibitor activity	ENSDARG00000019949, ENSDARG00000029353, ENSDARG00000034076, ENSDARG00000034168
GO:0071705	0.0472796	0.999428	1	2	nitrogen compound transport	BP	1	BP nitrogen compound transport	ENSDARG00000019253
GO:0030500	0.0472995	0.999428	1	2	regulation of bone mineralization	BP	1	BP regulation of bone mineralization	ENSDARG00000076010
GO:0004385	0.0474519	0.999424	1	2	guanylate kinase activity	MF	1	MF guanylate kinase activity	ENSDARG00000030340
GO:0006163	0.0474519	0.999424	1	2	purine nucleotide metabolic process	BP	1	BP purine nucleotide metabolic process	ENSDARG00000030340
GO:0030198	0.0482227	0.995291	2	11	extracellular matrix organization	BP	1	BP extracellular matrix organization	ENSDARG00000001939, ENSDARG00000104330
GO:0033261	0.0488384	0.999389	1	2	obsolete regulation of S phase	BP	1	none	ENSDARG00000055283
GO:0048814	0.0488473	0.999389	1	2	regulation of dendrite morphogenesis	BP	1	BP regulation of dendrite morphogenesis	ENSDARG00000069843

## Sheet: Down
category	over_represented_pvalue	under_represented_pvalue	numDEInCat	numInCat	term	ontology	over_represented_FDR	go_term	gene_ids
GO:0005739	6.15819e-29	1	43	129	mitochondrion	CC	3.19918e-25	CC mitochondrion	ENSDARG00000005870, ENSDARG00000007745, ENSDARG00000010113, ENSDARG00000018650, ENSDARG00000019222, ENSDARG00000019332, ENSDARG00000020618, ENSDARG00000028131, ENSDARG00000032704, ENSDARG00000033789, ENSDARG00000035618, ENSDARG00000036092, ENSDARG00000037860, ENSDARG00000038076, ENSDARG00000038456, ENSDARG00000039684, ENSDARG00000042799, ENSDARG00000043257, ENSDARG00000043635, ENSDARG00000045230,…
GO:0004129	1.94138e-23	1	17	21	cytochrome-c oxidase activity	MF	5.04274e-20	MF cytochrome-c oxidase activity	ENSDARG00000003592, ENSDARG00000032970, ENSDARG00000037860, ENSDARG00000038577, ENSDARG00000045230, ENSDARG00000053217, ENSDARG00000054588, ENSDARG00000054907, ENSDARG00000056108, ENSDARG00000063905, ENSDARG00000063908, ENSDARG00000063912, ENSDARG00000068738, ENSDARG00000069464, ENSDARG00000088383, ENSDARG00000099663, ENSDARG00000104537
GO:0003735	9.75226e-23	1	34	118	structural constituent of ribosome	MF	1.68877e-19	MF structural constituent of ribosome	ENSDARG00000002264, ENSDARG00000003846, ENSDARG00000007065, ENSDARG00000011885, ENSDARG00000013075, ENSDARG00000019222, ENSDARG00000024465, ENSDARG00000032985, ENSDARG00000038768, ENSDARG00000045696, ENSDARG00000054164, ENSDARG00000057805, ENSDARG00000057855, ENSDARG00000058824, ENSDARG00000060199, ENSDARG00000060798, ENSDARG00000061505, ENSDARG00000062209, ENSDARG00000062916, ENSDARG00000068305,…
GO:0005840	3.3106e-22	1	32	104	ribosome	CC	4.29964e-19	CC ribosome	ENSDARG00000003846, ENSDARG00000007065, ENSDARG00000011885, ENSDARG00000013075, ENSDARG00000019222, ENSDARG00000024465, ENSDARG00000032985, ENSDARG00000038456, ENSDARG00000038768, ENSDARG00000039667, ENSDARG00000041570, ENSDARG00000044942, ENSDARG00000045696, ENSDARG00000054164, ENSDARG00000057805, ENSDARG00000057910, ENSDARG00000058824, ENSDARG00000060199, ENSDARG00000061505, ENSDARG00000062209,…
GO:0006412	6.47739e-22	1	33	114	translation	BP	6.73001e-19	BP translation	ENSDARG00000002264, ENSDARG00000003846, ENSDARG00000007065, ENSDARG00000011885, ENSDARG00000013075, ENSDARG00000019222, ENSDARG00000024465, ENSDARG00000032704, ENSDARG00000032985, ENSDARG00000038768, ENSDARG00000045696, ENSDARG00000054164, ENSDARG00000058824, ENSDARG00000060199, ENSDARG00000060798, ENSDARG00000061505, ENSDARG00000062209, ENSDARG00000062916, ENSDARG00000068305, ENSDARG00000068886,…
GO:0006099	7.80765e-19	1	16	21	tricarboxylic acid cycle	BP	6.76013e-16	BP tricarboxylic acid cycle	ENSDARG00000003795, ENSDARG00000007294, ENSDARG00000014230, ENSDARG00000016721, ENSDARG00000017772, ENSDARG00000030139, ENSDARG00000030278, ENSDARG00000034270, ENSDARG00000038608, ENSDARG00000043371, ENSDARG00000044753, ENSDARG00000075132, ENSDARG00000075768, ENSDARG00000103364, ENSDARG00000103849, ENSDARG00000103908
GO:0008137	4.50504e-18	1	12	13	NADH dehydrogenase (ubiquinone) activity	MF	3.34338e-15	MF NADH dehydrogenase (ubiquinone) activity	ENSDARG00000013044, ENSDARG00000015385, ENSDARG00000019332, ENSDARG00000033789, ENSDARG00000036438, ENSDARG00000036684, ENSDARG00000042469, ENSDARG00000056583, ENSDARG00000063914, ENSDARG00000063916, ENSDARG00000074552, ENSDARG00000102115
GO:0005743	2.07481e-17	1	24	69	mitochondrial inner membrane	CC	1.34733e-14	CC mitochondrial inner membrane	ENSDARG00000016721, ENSDARG00000032431, ENSDARG00000036239, ENSDARG00000036684, ENSDARG00000038618, ENSDARG00000039346, ENSDARG00000039931, ENSDARG00000044420, ENSDARG00000052840, ENSDARG00000056141, ENSDARG00000058208, ENSDARG00000059128, ENSDARG00000061629, ENSDARG00000063905, ENSDARG00000063908, ENSDARG00000071396, ENSDARG00000088383, ENSDARG00000092553, ENSDARG00000099368, ENSDARG00000099663,…
GO:0015986	1.64492e-12	1	12	26	ATP synthesis coupled proton transport	BP	9.49485e-10	BP ATP synthesis coupled proton transport	ENSDARG00000001788, ENSDARG00000009447, ENSDARG00000010149, ENSDARG00000011553, ENSDARG00000011841, ENSDARG00000014313, ENSDARG00000017775, ENSDARG00000019404, ENSDARG00000045514, ENSDARG00000056008, ENSDARG00000070083, ENSDARG00000098355
GO:0055114	3.07932e-11	1	50	431	oxidation-reduction process	BP	1.59971e-08	BP oxidation-reduction process	ENSDARG00000002305, ENSDARG00000002523, ENSDARG00000003675, ENSDARG00000003795, ENSDARG00000008785, ENSDARG00000014646, ENSDARG00000015385, ENSDARG00000016160, ENSDARG00000016357, ENSDARG00000018600, ENSDARG00000019332, ENSDARG00000019644, ENSDARG00000021346, ENSDARG00000023536, ENSDARG00000025595, ENSDARG00000027992, ENSDARG00000029587, ENSDARG00000030765, ENSDARG00000030781, ENSDARG00000032102,…
GO:0070469	6.64008e-10	1	6	6	respiratory chain	CC	3.13593e-07	CC respiratory chain	ENSDARG00000007745, ENSDARG00000059128, ENSDARG00000063905, ENSDARG00000063908, ENSDARG00000063914, ENSDARG00000102115
GO:0022900	1.77757e-09	1	9	17	electron transport chain	BP	7.69542e-07	BP electron transport chain	ENSDARG00000007745, ENSDARG00000030139, ENSDARG00000052840, ENSDARG00000056108, ENSDARG00000059128, ENSDARG00000063905, ENSDARG00000063908, ENSDARG00000063914, ENSDARG00000075768
GO:0046933	2.94748e-07	1	6	9	proton-transporting ATP synthase activity, rotational mechanism	MF	0.000117786	MF proton-transporting ATP synthase activity, rotational mechanism	ENSDARG00000001788, ENSDARG00000010149, ENSDARG00000011553, ENSDARG00000019404, ENSDARG00000045514, ENSDARG00000070083
GO:0050660	3.50805e-07	1	11	38	flavin adenine dinucleotide binding	MF	0.000130174	MF flavin adenine dinucleotide binding	ENSDARG00000008785, ENSDARG00000016357, ENSDARG00000016721, ENSDARG00000030781, ENSDARG00000037057, ENSDARG00000038900, ENSDARG00000042853, ENSDARG00000055620, ENSDARG00000060380, ENSDARG00000088357, ENSDARG00000101631
GO:0044262	4.23757e-07	1	6	9	cellular carbohydrate metabolic process	BP	0.000146761	BP cellular carbohydrate metabolic process	ENSDARG00000017772, ENSDARG00000019644, ENSDARG00000043371, ENSDARG00000101251, ENSDARG00000103364, ENSDARG00000103849
GO:0045261	1.70255e-06	1	4	4	proton-transporting ATP synthase complex, catalytic core F(1)	CC	0.000552796	CC proton-transporting ATP synthase complex, catalytic core F(1)	ENSDARG00000010149, ENSDARG00000019404, ENSDARG00000045514, ENSDARG00000070083
GO:0006744	2.06991e-06	1	5	7	ubiquinone biosynthetic process	BP	0.000632539	BP ubiquinone biosynthetic process	ENSDARG00000023583, ENSDARG00000035618, ENSDARG00000060380, ENSDARG00000062594, ENSDARG00000069857
GO:0003995	2.3705e-06	1	6	11	acyl-CoA dehydrogenase activity	MF	0.000684152	MF acyl-CoA dehydrogenase activity	ENSDARG00000030781, ENSDARG00000037057, ENSDARG00000038900, ENSDARG00000042853, ENSDARG00000055620, ENSDARG00000088357
GO:0006631	6.92311e-06	1	5	8	fatty acid metabolic process	BP	0.00189292	BP fatty acid metabolic process	ENSDARG00000003675, ENSDARG00000030765, ENSDARG00000038618, ENSDARG00000061201, ENSDARG00000070029
GO:0003857	1.4713e-05	1	4	5	3-hydroxyacyl-CoA dehydrogenase activity	MF	0.0038217	MF 3-hydroxyacyl-CoA dehydrogenase activity	ENSDARG00000003675, ENSDARG00000030765, ENSDARG00000060594, ENSDARG00000070029
GO:0008152	1.9557e-05	0.999994	23	215	metabolic process	BP	0.00483803	BP metabolic process	ENSDARG00000001975, ENSDARG00000005359, ENSDARG00000014676, ENSDARG00000015546, ENSDARG00000020427, ENSDARG00000028478, ENSDARG00000028982, ENSDARG00000030781, ENSDARG00000031814, ENSDARG00000032862, ENSDARG00000042975, ENSDARG00000044914, ENSDARG00000045888, ENSDARG00000045982, ENSDARG00000051756, ENSDARG00000052712, ENSDARG00000053483, ENSDARG00000090228, ENSDARG00000101239, ENSDARG00000102055,…
GO:0000166	2.20647e-05	0.999991	36	411	nucleotide binding	MF	0.00521029	MF nucleotide binding	ENSDARG00000001975, ENSDARG00000002523, ENSDARG00000017772, ENSDARG00000018650, ENSDARG00000019644, ENSDARG00000028336, ENSDARG00000031814, ENSDARG00000032704, ENSDARG00000035883, ENSDARG00000041570, ENSDARG00000043371, ENSDARG00000043562, ENSDARG00000045696, ENSDARG00000045930, ENSDARG00000052712, ENSDARG00000053021, ENSDARG00000053483, ENSDARG00000054199, ENSDARG00000055901, ENSDARG00000059247,…
GO:0048568	2.46954e-05	1	3	3	embryonic organ development	BP	0.00545642	BP embryonic organ development	ENSDARG00000003592, ENSDARG00000088383, ENSDARG00000099663
GO:0006096	2.52077e-05	0.999997	8	30	glycolytic process	BP	0.00545642	BP glycolytic process	ENSDARG00000011665, ENSDARG00000019644, ENSDARG00000039007, ENSDARG00000040988, ENSDARG00000043457, ENSDARG00000057571, ENSDARG00000101251, ENSDARG00000103826
GO:0005747	3.45544e-05	1	3	3	mitochondrial respiratory chain complex I	CC	0.00718025	CC mitochondrial respiratory chain complex I	ENSDARG00000013044, ENSDARG00000041400, ENSDARG00000045490
GO:0055005	3.59358e-05	0.999999	4	6	ventricular cardiac myofibril assembly	BP	0.00718025	BP ventricular cardiac myofibril assembly	ENSDARG00000019096, ENSDARG00000029764, ENSDARG00000032976, ENSDARG00000076348
GO:0045263	4.12132e-05	1	3	3	proton-transporting ATP synthase complex, coupling factor F(o)	CC	0.00792973	CC proton-transporting ATP synthase complex, coupling factor F(o)	ENSDARG00000009447, ENSDARG00000017775, ENSDARG00000056008
GO:0008121	4.41216e-05	1	3	3	ubiquinol-cytochrome-c reductase activity	MF	0.00818613	MF ubiquinol-cytochrome-c reductase activity	ENSDARG00000007745, ENSDARG00000029064, ENSDARG00000059128
GO:0009055	5.24687e-05	0.999986	16	126	electron carrier activity	MF	0.00909385	MF electron carrier activity	ENSDARG00000009250, ENSDARG00000034777, ENSDARG00000038075, ENSDARG00000038608, ENSDARG00000042469, ENSDARG00000051986, ENSDARG00000053217, ENSDARG00000054907, ENSDARG00000063905, ENSDARG00000068415, ENSDARG00000069464, ENSDARG00000075768, ENSDARG00000088013, ENSDARG00000100944, ENSDARG00000101631, ENSDARG00000103456
GO:0022904	5.2515e-05	1	3	3	respiratory electron transport chain	BP	0.00909385	BP respiratory electron transport chain	ENSDARG00000016721, ENSDARG00000038834, ENSDARG00000039346
GO:0005746	6.89092e-05	1	3	4	mitochondrial respiratory chain	CC	0.0112726	CC mitochondrial respiratory chain	ENSDARG00000053217, ENSDARG00000054907, ENSDARG00000069464
GO:0051287	6.94364e-05	0.999993	7	26	NAD binding	MF	0.0112726	MF NAD binding	ENSDARG00000002305, ENSDARG00000003795, ENSDARG00000030278, ENSDARG00000036438, ENSDARG00000043457, ENSDARG00000044753, ENSDARG00000102906
GO:0030060	7.17344e-05	1	3	3	L-malate dehydrogenase activity	MF	0.0112927	MF L-malate dehydrogenase activity	ENSDARG00000017772, ENSDARG00000043371, ENSDARG00000103849
GO:0042219	7.54562e-05	1	3	3	cellular modified amino acid catabolic process	BP	0.0113906	BP cellular modified amino acid catabolic process	ENSDARG00000038248, ENSDARG00000070579, ENSDARG00000070581
GO:0006783	7.67412e-05	0.999998	4	8	heme biosynthetic process	BP	0.0113906	BP heme biosynthetic process	ENSDARG00000044092, ENSDARG00000051956, ENSDARG00000067975, ENSDARG00000075180
GO:0031966	8.92297e-05	0.999995	5	14	mitochondrial membrane	CC	0.0128763	CC mitochondrial membrane	ENSDARG00000025074, ENSDARG00000034309, ENSDARG00000035741, ENSDARG00000063914, ENSDARG00000099997
GO:0006108	0.000102036	0.999997	4	7	malate metabolic process	BP	0.0143265	BP malate metabolic process	ENSDARG00000002305, ENSDARG00000017772, ENSDARG00000043371, ENSDARG00000103849
GO:0070403	0.000150566	0.999995	4	8	NAD+ binding	MF	0.0205839	MF NAD+ binding	ENSDARG00000003675, ENSDARG00000030765, ENSDARG00000035819, ENSDARG00000039684
GO:0005744	0.000225173	0.999998	3	4	mitochondrial inner membrane presequence translocase complex	CC	0.0299941	CC mitochondrial inner membrane presequence translocase complex	ENSDARG00000044942, ENSDARG00000071396, ENSDARG00000104771
GO:0015078	0.000246528	0.999974	6	30	hydrogen ion transmembrane transporter activity	MF	0.0320179	MF hydrogen ion transmembrane transporter activity	ENSDARG00000009447, ENSDARG00000011841, ENSDARG00000014313, ENSDARG00000017775, ENSDARG00000056008, ENSDARG00000098355
GO:0016651	0.000339965	0.999994	3	5	oxidoreductase activity, acting on NAD(P)H	MF	0.042909	MF oxidoreductase activity, acting on NAD(P)H	ENSDARG00000039346, ENSDARG00000051986, ENSDARG00000052840
GO:0042773	0.000346906	1	2	2	ATP synthesis coupled electron transport	BP	0.042909	BP ATP synthesis coupled electron transport	ENSDARG00000036684, ENSDARG00000063916
GO:0060047	0.000423734	0.999952	6	25	heart contraction	BP	0.051193	BP heart contraction	ENSDARG00000014976, ENSDARG00000032976, ENSDARG00000045612, ENSDARG00000058656, ENSDARG00000071465, ENSDARG00000098573
GO:0006810	0.000478306	0.999837	17	178	transport	BP	0.0564728	BP transport	ENSDARG00000003808, ENSDARG00000007745, ENSDARG00000011146, ENSDARG00000016721, ENSDARG00000023290, ENSDARG00000025566, ENSDARG00000027088, ENSDARG00000030139, ENSDARG00000038618, ENSDARG00000038768, ENSDARG00000042737, ENSDARG00000051879, ENSDARG00000056108, ENSDARG00000059128, ENSDARG00000075768, ENSDARG00000102115, ENSDARG00000104108
GO:0001666	0.000499749	0.999941	6	28	response to hypoxia	BP	0.0567026	BP response to hypoxia	ENSDARG00000031952, ENSDARG00000032970, ENSDARG00000068940, ENSDARG00000070723, ENSDARG00000094312, ENSDARG00000101251
GO:0003839	0.000502083	0.99999	3	5	gamma-glutamylcyclotransferase activity	MF	0.0567026	MF gamma-glutamylcyclotransferase activity	ENSDARG00000038248, ENSDARG00000070579, ENSDARG00000070581
GO:0015450	0.000515014	0.99999	3	5	P-P-bond-hydrolysis-driven protein transmembrane transporter activity	MF	0.0569255	MF P-P-bond-hydrolysis-driven protein transmembrane transporter activity	ENSDARG00000044942, ENSDARG00000071396, ENSDARG00000104771
GO:0042030	0.000635747	1	2	2	ATPase inhibitor activity	MF	0.0660541	MF ATPase inhibitor activity	ENSDARG00000044092, ENSDARG00000067975
GO:0051117	0.000635747	1	2	2	ATPase binding	MF	0.0660541	MF ATPase binding	ENSDARG00000044092, ENSDARG00000067975
GO:0051346	0.000635747	1	2	2	negative regulation of hydrolase activity	BP	0.0660541	BP negative regulation of hydrolase activity	ENSDARG00000044092, ENSDARG00000067975
GO:0032934	0.000714297	0.999984	3	5	sterol binding	MF	0.0727603	MF sterol binding	ENSDARG00000002523, ENSDARG00000101239, ENSDARG00000102356
GO:0006122	0.000736991	1	2	2	mitochondrial electron transport, ubiquinol to cytochrome c	BP	0.07323	BP mitochondrial electron transport, ubiquinol to cytochrome c	ENSDARG00000011146, ENSDARG00000059128
GO:0051539	0.000747101	0.999929	5	19	4 iron, 4 sulfur cluster binding	MF	0.07323	MF 4 iron, 4 sulfur cluster binding	ENSDARG00000007294, ENSDARG00000036438, ENSDARG00000051986, ENSDARG00000074552, ENSDARG00000075768
GO:0000276	0.000897811	0.999937	4	18	mitochondrial proton-transporting ATP synthase complex, coupling factor F(o)	CC	0.0863727	CC mitochondrial proton-transporting ATP synthase complex, coupling factor F(o)	ENSDARG00000011553, ENSDARG00000011841, ENSDARG00000014313, ENSDARG00000098355
GO:0034641	0.00104915	1	2	2	cellular nitrogen compound metabolic process	BP	0.0990968	BP cellular nitrogen compound metabolic process	ENSDARG00000043257, ENSDARG00000067975
GO:0051537	0.00115944	0.999919	4	13	2 iron, 2 sulfur cluster binding	MF	0.107559	MF 2 iron, 2 sulfur cluster binding	ENSDARG00000007745, ENSDARG00000013044, ENSDARG00000073845, ENSDARG00000075768
GO:0045214	0.00121116	0.999869	5	21	sarcomere organization	BP	0.110386	BP sarcomere organization	ENSDARG00000013422, ENSDARG00000019096, ENSDARG00000032976, ENSDARG00000058656, ENSDARG00000071465
GO:0055008	0.00123882	0.999961	3	6	cardiac muscle tissue morphogenesis	BP	0.11096	BP cardiac muscle tissue morphogenesis	ENSDARG00000021889, ENSDARG00000071465, ENSDARG00000079111
GO:0005763	0.00147961	1	2	2	mitochondrial small ribosomal subunit	CC	0.128364	CC mitochondrial small ribosomal subunit	ENSDARG00000039719, ENSDARG00000057855
GO:0000993	0.00148255	0.99995	3	6	RNA polymerase II core binding	MF	0.128364	MF RNA polymerase II core binding	ENSDARG00000005629, ENSDARG00000055151, ENSDARG00000098348
GO:0008177	0.00156462	1	2	2	succinate dehydrogenase (ubiquinone) activity	MF	0.133249	MF succinate dehydrogenase (ubiquinone) activity	ENSDARG00000016721, ENSDARG00000075768
GO:0004333	0.00165736	1	2	2	fumarate hydratase activity	MF	0.134263	MF fumarate hydratase activity	ENSDARG00000075132, ENSDARG00000103908
GO:0006106	0.00165736	1	2	2	fumarate metabolic process	BP	0.134263	BP fumarate metabolic process	ENSDARG00000075132, ENSDARG00000103908
GO:0045239	0.00165736	1	2	2	tricarboxylic acid cycle enzyme complex	CC	0.134263	CC tricarboxylic acid cycle enzyme complex	ENSDARG00000075132, ENSDARG00000103908
GO:0051205	0.00169043	1	2	2	protein insertion into membrane	BP	0.134263	BP protein insertion into membrane	ENSDARG00000069313, ENSDARG00000102463
GO:0055003	0.00170575	1	2	2	cardiac myofibril assembly	BP	0.134263	BP cardiac myofibril assembly	ENSDARG00000023963, ENSDARG00000079111
GO:0008750	0.00190988	1	2	2	NAD(P)+ transhydrogenase (AB-specific) activity	MF	0.137859	MF NAD(P)+ transhydrogenase (AB-specific) activity	ENSDARG00000023536, ENSDARG00000092522
GO:0015992	0.00190988	1	2	2	proton transport	BP	0.137859	BP proton transport	ENSDARG00000023536, ENSDARG00000092522
GO:0061337	0.00191046	1	2	2	cardiac conduction	BP	0.137859	BP cardiac conduction	ENSDARG00000029764, ENSDARG00000069922
GO:0046975	0.00191047	1	2	2	histone methyltransferase activity (H3-K36 specific)	MF	0.137859	MF histone methyltransferase activity (H3-K36 specific)	ENSDARG00000005629, ENSDARG00000055151
GO:0004095	0.00191065	1	2	2	carnitine O-palmitoyltransferase activity	MF	0.137859	MF carnitine O-palmitoyltransferase activity	ENSDARG00000038618, ENSDARG00000058285
GO:0008281	0.00191065	1	2	2	sulfonylurea receptor activity	MF	0.137859	MF sulfonylurea receptor activity	ENSDARG00000015985, ENSDARG00000051879
GO:0016301	0.0020423	0.999494	9	68	kinase activity	MF	0.145339	MF kinase activity	ENSDARG00000010878, ENSDARG00000016904, ENSDARG00000025855, ENSDARG00000035327, ENSDARG00000038667, ENSDARG00000039929, ENSDARG00000040565, ENSDARG00000043257, ENSDARG00000070914
GO:0015991	0.00208963	0.999738	5	24	ATP hydrolysis coupled proton transport	BP	0.146698	BP ATP hydrolysis coupled proton transport	ENSDARG00000009447, ENSDARG00000010149, ENSDARG00000017775, ENSDARG00000056008, ENSDARG00000070083
GO:0016874	0.00252164	0.999577	6	34	ligase activity	MF	0.174666	MF ligase activity	ENSDARG00000005359, ENSDARG00000017571, ENSDARG00000041665, ENSDARG00000042557, ENSDARG00000044914, ENSDARG00000061201
GO:0006120	0.00298076	0.999968	2	3	mitochondrial electron transport, NADH to ubiquinone	BP	0.20375	BP mitochondrial electron transport, NADH to ubiquinone	ENSDARG00000013044, ENSDARG00000102115
GO:0005751	0.00310786	0.999966	2	3	mitochondrial respiratory chain complex IV	CC	0.20968	CC mitochondrial respiratory chain complex IV	ENSDARG00000054588, ENSDARG00000056108
GO:0005749	0.00359371	0.999957	2	3	mitochondrial respiratory chain complex II	CC	0.23632	CC mitochondrial respiratory chain complex II	ENSDARG00000030139, ENSDARG00000075768
GO:0048039	0.00359371	0.999957	2	3	ubiquinone binding	MF	0.23632	MF ubiquinone binding	ENSDARG00000030139, ENSDARG00000075768
GO:0004449	0.00440071	0.999942	2	3	isocitrate dehydrogenase (NAD+) activity	MF	0.285771	MF isocitrate dehydrogenase (NAD+) activity	ENSDARG00000030278, ENSDARG00000044753
GO:0006633	0.00453112	0.999501	4	18	fatty acid biosynthetic process	BP	0.290607	BP fatty acid biosynthetic process	ENSDARG00000014915, ENSDARG00000025595, ENSDARG00000058463, ENSDARG00000104732
GO:0004459	0.00509976	0.999927	2	3	L-lactate dehydrogenase activity	MF	0.323088	MF L-lactate dehydrogenase activity	ENSDARG00000019644, ENSDARG00000101251
GO:0048037	0.00526117	0.999923	2	3	cofactor binding	MF	0.324819	MF cofactor binding	ENSDARG00000052712, ENSDARG00000101561
GO:0006950	0.0052782	0.998949	6	42	response to stress	BP	0.324819	BP response to stress	ENSDARG00000019417, ENSDARG00000028664, ENSDARG00000052450, ENSDARG00000055163, ENSDARG00000067714, ENSDARG00000103364
GO:0001558	0.00541481	0.999129	5	29	regulation of cell growth	BP	0.324819	BP regulation of cell growth	ENSDARG00000038666, ENSDARG00000053509, ENSDARG00000090833, ENSDARG00000099144, ENSDARG00000104138
GO:0009117	0.00556168	0.99962	3	10	nucleotide metabolic process	BP	0.324819	BP nucleotide metabolic process	ENSDARG00000016160, ENSDARG00000035883, ENSDARG00000075730
GO:0030976	0.00556225	0.999917	2	3	thiamine pyrophosphate binding	MF	0.324819	MF thiamine pyrophosphate binding	ENSDARG00000020529, ENSDARG00000034270
GO:0043516	0.00556432	0.999917	2	3	regulation of DNA damage response, signal transduction by p53 class mediator	BP	0.324819	BP regulation of DNA damage response, signal transduction by p53 class mediator	ENSDARG00000005629, ENSDARG00000055151
GO:0018027	0.00556475	0.999917	2	3	peptidyl-lysine dimethylation	BP	0.324819	BP peptidyl-lysine dimethylation	ENSDARG00000005629, ENSDARG00000055151
GO:0005762	0.00632571	0.999857	2	4	mitochondrial large ribosomal subunit	CC	0.363026	CC mitochondrial large ribosomal subunit	ENSDARG00000002264, ENSDARG00000100116
GO:0008016	0.00635907	0.999228	4	18	regulation of heart contraction	BP	0.363026	BP regulation of heart contraction	ENSDARG00000013422, ENSDARG00000019117, ENSDARG00000019371, ENSDARG00000021889
GO:0046872	0.00651243	0.996491	28	416	metal ion binding	MF	0.36774	MF metal ion binding	ENSDARG00000002305, ENSDARG00000003795, ENSDARG00000004115, ENSDARG00000007745, ENSDARG00000009208, ENSDARG00000011122, ENSDARG00000013044, ENSDARG00000014794, ENSDARG00000016160, ENSDARG00000019856, ENSDARG00000028982, ENSDARG00000030139, ENSDARG00000039399, ENSDARG00000042644, ENSDARG00000045888, ENSDARG00000051956, ENSDARG00000052304, ENSDARG00000062335, ENSDARG00000074552, ENSDARG00000075768,…
GO:0046961	0.00681427	0.999486	3	11	proton-transporting ATPase activity, rotational mechanism	MF	0.380647	MF proton-transporting ATPase activity, rotational mechanism	ENSDARG00000010149, ENSDARG00000019404, ENSDARG00000045514
GO:0021522	0.00741895	0.999422	3	11	spinal cord motor neuron differentiation	BP	0.410015	BP spinal cord motor neuron differentiation	ENSDARG00000003592, ENSDARG00000088383, ENSDARG00000099663
GO:0050661	0.00753469	0.999031	4	19	NADP binding	MF	0.412029	MF NADP binding	ENSDARG00000016357, ENSDARG00000023536, ENSDARG00000043457, ENSDARG00000092522
GO:0005901	0.00861048	0.999772	2	4	caveola	CC	0.465952	CC caveola	ENSDARG00000003632, ENSDARG00000052000
GO:0006476	0.00962119	0.99973	2	4	protein deacetylation	BP	0.515279	BP protein deacetylation	ENSDARG00000035819, ENSDARG00000039684
GO:0048038	0.0102092	0.999704	2	4	quinone binding	MF	0.538345	MF quinone binding	ENSDARG00000014646, ENSDARG00000074552
GO:0004364	0.0103297	0.999057	3	13	glutathione transferase activity	MF	0.538345	MF glutathione transferase activity	ENSDARG00000090228, ENSDARG00000102744, ENSDARG00000104068
GO:0015711	0.0104343	0.999694	2	4	organic anion transport	BP	0.538345	BP organic anion transport	ENSDARG00000045051, ENSDARG00000068572
GO:0018026	0.0105427	0.999689	2	4	peptidyl-lysine monomethylation	BP	0.538345	BP peptidyl-lysine monomethylation	ENSDARG00000005629, ENSDARG00000055151
GO:0005319	0.01057	0.999062	3	11	lipid transporter activity	MF	0.538345	MF lipid transporter activity	ENSDARG00000016825, ENSDARG00000055809, ENSDARG00000078429
GO:0000287	0.0110875	0.996671	8	74	magnesium ion binding	MF	0.55885	MF magnesium ion binding	ENSDARG00000003795, ENSDARG00000020529, ENSDARG00000030278, ENSDARG00000035883, ENSDARG00000039007, ENSDARG00000041589, ENSDARG00000044753, ENSDARG00000091247
GO:0005758	0.0111878	0.999606	2	5	mitochondrial intermembrane space	CC	0.55885	CC mitochondrial intermembrane space	ENSDARG00000044562, ENSDARG00000069920
GO:0016021	0.0129389	0.990369	97	1927	integral component of membrane	CC	0.640165	CC integral component of membrane	ENSDARG00000003281, ENSDARG00000003808, ENSDARG00000004115, ENSDARG00000004621, ENSDARG00000004745, ENSDARG00000004875, ENSDARG00000005139, ENSDARG00000007018, ENSDARG00000007490, ENSDARG00000009447, ENSDARG00000010145, ENSDARG00000011929, ENSDARG00000013422, ENSDARG00000013749, ENSDARG00000014506, ENSDARG00000014599, ENSDARG00000015964, ENSDARG00000015985, ENSDARG00000017775, ENSDARG00000018971,…
GO:0016491	0.0143659	0.994436	11	129	oxidoreductase activity	MF	0.704065	MF oxidoreductase activity	ENSDARG00000002523, ENSDARG00000027992, ENSDARG00000028336, ENSDARG00000031814, ENSDARG00000053483, ENSDARG00000055901, ENSDARG00000059128, ENSDARG00000062594, ENSDARG00000071877, ENSDARG00000101239, ENSDARG00000103288
GO:0006400	0.0148403	0.999393	2	5	tRNA modification	BP	0.714375	BP tRNA modification	ENSDARG00000018650, ENSDARG00000076518
GO:0031994	0.0150173	0.999382	2	5	insulin-like growth factor I binding	MF	0.714375	MF insulin-like growth factor I binding	ENSDARG00000038666, ENSDARG00000099144
GO:0031995	0.0150173	0.999382	2	5	insulin-like growth factor II binding	MF	0.714375	MF insulin-like growth factor II binding	ENSDARG00000038666, ENSDARG00000099144
GO:0004935	0.0151263	0.999375	2	5	adrenergic receptor activity	MF	0.714375	MF adrenergic receptor activity	ENSDARG00000007490, ENSDARG00000054510
GO:0002027	0.0168502	0.999263	2	5	regulation of heart rate	BP	0.788618	BP regulation of heart rate	ENSDARG00000007490, ENSDARG00000054510
GO:0015355	0.0172479	0.999236	2	5	secondary active monocarboxylate transmembrane transporter activity	MF	0.795876	MF secondary active monocarboxylate transmembrane transporter activity	ENSDARG00000045051, ENSDARG00000068572
GO:0051402	0.0173116	0.999232	2	5	neuron apoptotic process	BP	0.795876	BP neuron apoptotic process	ENSDARG00000043457, ENSDARG00000100826
GO:0004075	0.0174922	0.99922	2	5	biotin carboxylase activity	MF	0.797122	MF biotin carboxylase activity	ENSDARG00000028982, ENSDARG00000102538
GO:0060048	0.0203003	0.998936	2	6	cardiac muscle contraction	BP	0.820121	BP cardiac muscle contraction	ENSDARG00000023963, ENSDARG00000079111
GO:0016627	0.0214798	0.998839	2	6	oxidoreductase activity, acting on the CH-CH group of donors	MF	0.820121	MF oxidoreductase activity, acting on the CH-CH group of donors	ENSDARG00000030781, ENSDARG00000075933
GO:0046483	0.022083	1	1	1	heterocycle metabolic process	BP	0.820121	BP heterocycle metabolic process	ENSDARG00000067975
GO:1901360	0.022083	1	1	1	organic cyclic compound metabolic process	BP	0.820121	BP organic cyclic compound metabolic process	ENSDARG00000067975
GO:0015937	0.0246443	0.998566	2	6	coenzyme A biosynthetic process	BP	0.820121	BP coenzyme A biosynthetic process	ENSDARG00000008192, ENSDARG00000042747
GO:0009159	0.0251027	1	1	1	deoxyribonucleoside monophosphate catabolic process	BP	0.820121	BP deoxyribonucleoside monophosphate catabolic process	ENSDARG00000075730
GO:0050144	0.0251027	1	1	1	nucleoside deoxyribosyltransferase activity	MF	0.820121	MF nucleoside deoxyribosyltransferase activity	ENSDARG00000075730
GO:0070694	0.0251027	1	1	1	deoxyribonucleoside 5'-monophosphate N-glycosidase activity	MF	0.820121	MF deoxyribonucleoside 5'-monophosphate N-glycosidase activity	ENSDARG00000075730
GO:0032542	0.0253677	1	1	1	sulfiredoxin activity	MF	0.820121	MF sulfiredoxin activity	ENSDARG00000079160
GO:0015077	0.0254832	0.99849	2	6	monovalent inorganic cation transmembrane transporter activity	MF	0.820121	MF monovalent inorganic cation transmembrane transporter activity	ENSDARG00000019856, ENSDARG00000104139
GO:0005750	0.025981	1	1	1	mitochondrial respiratory chain complex III	CC	0.820121	CC mitochondrial respiratory chain complex III	ENSDARG00000011146
GO:0016310	0.0260343	0.989511	10	118	phosphorylation	BP	0.820121	BP phosphorylation	ENSDARG00000001950, ENSDARG00000010878, ENSDARG00000016904, ENSDARG00000034700, ENSDARG00000035327, ENSDARG00000038667, ENSDARG00000039929, ENSDARG00000040565, ENSDARG00000043257, ENSDARG00000069498
GO:0016531	0.0262416	1	1	1	copper chaperone activity	MF	0.820121	MF copper chaperone activity	ENSDARG00000069920
GO:0051289	0.0263546	0.998324	2	7	protein homotetramerization	BP	0.820121	BP protein homotetramerization	ENSDARG00000044092, ENSDARG00000067975
GO:0005759	0.0264784	0.996432	3	16	mitochondrial matrix	CC	0.820121	CC mitochondrial matrix	ENSDARG00000021059, ENSDARG00000039887, ENSDARG00000103364
GO:0019646	0.0276702	1	1	1	aerobic electron transport chain	BP	0.820121	BP aerobic electron transport chain	ENSDARG00000063912
GO:0007010	0.0287011	0.99601	3	16	cytoskeleton organization	BP	0.820121	BP cytoskeleton organization	ENSDARG00000045064, ENSDARG00000055075, ENSDARG00000098573
GO:0045454	0.0306843	0.992111	5	44	cell redox homeostasis	BP	0.820121	BP cell redox homeostasis	ENSDARG00000008785, ENSDARG00000034777, ENSDARG00000038228, ENSDARG00000068415, ENSDARG00000100944
GO:0001302	0.0310382	1	1	1	replicative cell aging	BP	0.820121	BP replicative cell aging	ENSDARG00000038076
GO:2000379	0.0310382	1	1	1	positive regulation of reactive oxygen species metabolic process	BP	0.820121	BP positive regulation of reactive oxygen species metabolic process	ENSDARG00000038076
GO:0000104	0.0324856	1	1	1	succinate dehydrogenase activity	MF	0.820121	MF succinate dehydrogenase activity	ENSDARG00000038608
GO:0045281	0.0324856	1	1	1	succinate dehydrogenase complex	CC	0.820121	CC succinate dehydrogenase complex	ENSDARG00000038608
GO:0003954	0.0327905	1	1	1	NADH dehydrogenase activity	MF	0.820121	MF NADH dehydrogenase activity	ENSDARG00000010113
GO:0006754	0.0346538	0.997443	2	7	ATP biosynthetic process	BP	0.820121	BP ATP biosynthetic process	ENSDARG00000019856, ENSDARG00000104139
GO:0051538	0.0353967	1	1	1	3 iron, 4 sulfur cluster binding	MF	0.820121	MF 3 iron, 4 sulfur cluster binding	ENSDARG00000075768
GO:0055085	0.0358107	0.981309	16	232	transmembrane transport	BP	0.820121	BP transmembrane transport	ENSDARG00000013422, ENSDARG00000013749, ENSDARG00000014599, ENSDARG00000015985, ENSDARG00000021564, ENSDARG00000021889, ENSDARG00000022424, ENSDARG00000039931, ENSDARG00000045051, ENSDARG00000051879, ENSDARG00000068572, ENSDARG00000069832, ENSDARG00000077180, ENSDARG00000092553, ENSDARG00000102048, ENSDARG00000102362
GO:0006069	0.0372695	1	1	1	ethanol oxidation	BP	0.820121	BP ethanol oxidation	ENSDARG00000080010
GO:0051903	0.0372695	1	1	1	S-(hydroxymethyl)glutathione dehydrogenase activity	MF	0.820121	MF S-(hydroxymethyl)glutathione dehydrogenase activity	ENSDARG00000080010
GO:0030731	0.0376784	1	1	1	guanidinoacetate N-methyltransferase activity	MF	0.820121	MF guanidinoacetate N-methyltransferase activity	ENSDARG00000070844
GO:0033275	0.0389711	1	1	1	actin-myosin filament sliding	BP	0.820121	BP actin-myosin filament sliding	ENSDARG00000079111
GO:0042643	0.0389711	1	1	1	actomyosin, actin portion	CC	0.820121	CC actomyosin, actin portion	ENSDARG00000079111
GO:0003161	0.0390478	1	1	1	cardiac conduction system development	BP	0.820121	BP cardiac conduction system development	ENSDARG00000021889
GO:0048050	0.0390478	1	1	1	post-embryonic eye morphogenesis	BP	0.820121	BP post-embryonic eye morphogenesis	ENSDARG00000021889
GO:0003998	0.0399524	1	1	1	acylphosphatase activity	MF	0.820121	MF acylphosphatase activity	ENSDARG00000060126
GO:0003824	0.0400387	0.984581	8	97	catalytic activity	MF	0.820121	MF catalytic activity	ENSDARG00000005359, ENSDARG00000014676, ENSDARG00000014794, ENSDARG00000042975, ENSDARG00000052304, ENSDARG00000071691, ENSDARG00000100938, ENSDARG00000102412
GO:0006784	0.0400831	1	1	1	heme a biosynthetic process	BP	0.820121	BP heme a biosynthetic process	ENSDARG00000075933
GO:0000095	0.0403088	1	1	1	S-adenosyl-L-methionine transmembrane transporter activity	MF	0.820121	MF S-adenosyl-L-methionine transmembrane transporter activity	ENSDARG00000058208
GO:0015805	0.0403088	1	1	1	S-adenosyl-L-methionine transport	BP	0.820121	BP S-adenosyl-L-methionine transport	ENSDARG00000058208
GO:0031205	0.0403616	1	1	1	endoplasmic reticulum Sec complex	CC	0.820121	CC endoplasmic reticulum Sec complex	ENSDARG00000076568
GO:0004479	0.0407076	1	1	1	methionyl-tRNA formyltransferase activity	MF	0.820121	MF methionyl-tRNA formyltransferase activity	ENSDARG00000005448
GO:0071951	0.0407076	1	1	1	conversion of methionyl-tRNA to N-formyl-methionyl-tRNA	BP	0.820121	BP conversion of methionyl-tRNA to N-formyl-methionyl-tRNA	ENSDARG00000005448
GO:0000815	0.0413613	1	1	1	ESCRT III complex	CC	0.820121	CC ESCRT III complex	ENSDARG00000041362
GO:0045324	0.0413613	1	1	1	late endosome to vacuole transport	BP	0.820121	BP late endosome to vacuole transport	ENSDARG00000041362
GO:0043269	0.0414432	1	1	1	regulation of ion transport	BP	0.820121	BP regulation of ion transport	ENSDARG00000098612
GO:0006098	0.041481	0.996498	2	8	pentose-phosphate shunt	BP	0.820121	BP pentose-phosphate shunt	ENSDARG00000040988, ENSDARG00000102906
GO:0004148	0.0417766	1	1	1	dihydrolipoyl dehydrogenase activity	MF	0.820121	MF dihydrolipoyl dehydrogenase activity	ENSDARG00000008785
GO:0004655	0.0418008	1	1	1	porphobilinogen synthase activity	MF	0.820121	MF porphobilinogen synthase activity	ENSDARG00000100372
GO:0006067	0.0418008	1	1	1	ethanol metabolic process	BP	0.820121	BP ethanol metabolic process	ENSDARG00000091211
GO:0008425	0.0419418	1	1	1	2-polyprenyl-6-methoxy-1,4-benzoquinone methyltransferase activity	MF	0.820121	MF 2-polyprenyl-6-methoxy-1,4-benzoquinone methyltransferase activity	ENSDARG00000069857
GO:0050080	0.0419703	1	1	1	malonyl-CoA decarboxylase activity	MF	0.820121	MF malonyl-CoA decarboxylase activity	ENSDARG00000104732
GO:0004018	0.0420757	1	1	1	N6-(1,2-dicarboxyethyl)AMP AMP-lyase (fumarate-forming) activity	MF	0.820121	MF N6-(1,2-dicarboxyethyl)AMP AMP-lyase (fumarate-forming) activity	ENSDARG00000017049
GO:0009152	0.0420757	1	1	1	purine ribonucleotide biosynthetic process	BP	0.820121	BP purine ribonucleotide biosynthetic process	ENSDARG00000017049
GO:0031167	0.0422638	1	1	1	rRNA methylation	BP	0.820121	BP rRNA methylation	ENSDARG00000074756
GO:0015934	0.0423855	0.996204	2	10	large ribosomal subunit	CC	0.820121	CC large ribosomal subunit	ENSDARG00000060798, ENSDARG00000069850
GO:0036047	0.0425183	1	1	1	peptidyl-lysine demalonylation	BP	0.820121	BP peptidyl-lysine demalonylation	ENSDARG00000039684
GO:0036049	0.0425183	1	1	1	peptidyl-lysine desuccinylation	BP	0.820121	BP peptidyl-lysine desuccinylation	ENSDARG00000039684
GO:0036054	0.0425183	1	1	1	protein-malonyllysine demalonylase activity	MF	0.820121	MF protein-malonyllysine demalonylase activity	ENSDARG00000039684
GO:0036055	0.0425183	1	1	1	protein-succinyllysine desuccinylase activity	MF	0.820121	MF protein-succinyllysine desuccinylase activity	ENSDARG00000039684
GO:0006600	0.042617	1	1	1	creatine metabolic process	BP	0.820121	BP creatine metabolic process	ENSDARG00000043257
GO:0030644	0.042617	1	1	1	cellular chloride ion homeostasis	BP	0.820121	BP cellular chloride ion homeostasis	ENSDARG00000043257
GO:0035605	0.0426623	1	1	1	peptidyl-cysteine S-nitrosylase activity	MF	0.820121	MF peptidyl-cysteine S-nitrosylase activity	ENSDARG00000043457
GO:0035606	0.0426623	1	1	1	peptidyl-cysteine S-trans-nitrosylation	BP	0.820121	BP peptidyl-cysteine S-trans-nitrosylation	ENSDARG00000043457
GO:0030956	0.0426744	1	1	1	glutamyl-tRNA(Gln) amidotransferase complex	CC	0.820121	CC glutamyl-tRNA(Gln) amidotransferase complex	ENSDARG00000032704
GO:0050567	0.0426744	1	1	1	glutaminyl-tRNA synthase (glutamine-hydrolyzing) activity	MF	0.820121	MF glutaminyl-tRNA synthase (glutamine-hydrolyzing) activity	ENSDARG00000032704
GO:0070681	0.0426744	1	1	1	glutaminyl-tRNAGln biosynthesis via transamidation	BP	0.820121	BP glutaminyl-tRNAGln biosynthesis via transamidation	ENSDARG00000032704
GO:0006778	0.042849	1	1	1	porphyrin-containing compound metabolic process	BP	0.820121	BP porphyrin-containing compound metabolic process	ENSDARG00000021059
GO:0006643	0.0428526	1	1	1	membrane lipid metabolic process	BP	0.820121	BP membrane lipid metabolic process	ENSDARG00000025595
GO:0046485	0.0428526	1	1	1	ether lipid metabolic process	BP	0.820121	BP ether lipid metabolic process	ENSDARG00000025595
GO:0050479	0.0428526	1	1	1	glyceryl-ether monooxygenase activity	MF	0.820121	MF glyceryl-ether monooxygenase activity	ENSDARG00000025595
GO:0006839	0.0428565	0.996217	2	9	mitochondrial transport	BP	0.820121	BP mitochondrial transport	ENSDARG00000025074, ENSDARG00000035741
GO:0043553	0.0430553	1	1	1	negative regulation of phosphatidylinositol 3-kinase activity	BP	0.820121	BP negative regulation of phosphatidylinositol 3-kinase activity	ENSDARG00000003281
GO:0044609	0.0432831	1	1	1	DBIRD complex	CC	0.820121	CC DBIRD complex	ENSDARG00000098348
GO:0031071	0.043312	1	1	1	cysteine desulfurase activity	MF	0.820121	MF cysteine desulfurase activity	ENSDARG00000062237
GO:0004491	0.0433796	1	1	1	methylmalonate-semialdehyde dehydrogenase (acylating) activity	MF	0.820121	MF methylmalonate-semialdehyde dehydrogenase (acylating) activity	ENSDARG00000053485
GO:0008495	0.043404	1	1	1	protoheme IX farnesyltransferase activity	MF	0.820121	MF protoheme IX farnesyltransferase activity	ENSDARG00000034309
GO:0048034	0.043404	1	1	1	heme O biosynthetic process	BP	0.820121	BP heme O biosynthetic process	ENSDARG00000034309
GO:0015068	0.0434658	1	1	1	glycine amidinotransferase activity	MF	0.820121	MF glycine amidinotransferase activity	ENSDARG00000036239
GO:0050321	0.0435219	1	1	1	tau-protein kinase activity	MF	0.820121	MF tau-protein kinase activity	ENSDARG00000045150
GO:0009081	0.0435933	1	1	1	branched-chain amino acid metabolic process	BP	0.820121	BP branched-chain amino acid metabolic process	ENSDARG00000101561
GO:0043754	0.0435933	1	1	1	dihydrolipoyllysine-residue (2-methylpropanoyl)transferase activity	MF	0.820121	MF dihydrolipoyllysine-residue (2-methylpropanoyl)transferase activity	ENSDARG00000101561
GO:0046949	0.0435933	1	1	1	fatty-acyl-CoA biosynthetic process	BP	0.820121	BP fatty-acyl-CoA biosynthetic process	ENSDARG00000101561
GO:0005128	0.0436244	1	1	1	erythropoietin receptor binding	MF	0.820121	MF erythropoietin receptor binding	ENSDARG00000055163
GO:0004174	0.043685	1	1	1	electron-transferring-flavoprotein dehydrogenase activity	MF	0.820121	MF electron-transferring-flavoprotein dehydrogenase activity	ENSDARG00000038834
GO:0008170	0.0437007	1	1	1	N-methyltransferase activity	MF	0.820121	MF N-methyltransferase activity	ENSDARG00000103614
GO:0004149	0.0437061	1	1	1	dihydrolipoyllysine-residue succinyltransferase activity	MF	0.820121	MF dihydrolipoyllysine-residue succinyltransferase activity	ENSDARG00000014230
GO:0045252	0.0437061	1	1	1	oxoglutarate dehydrogenase complex	CC	0.820121	CC oxoglutarate dehydrogenase complex	ENSDARG00000014230
GO:0003845	0.0437168	1	1	1	11-beta-hydroxysteroid dehydrogenase [NAD(P)] activity	MF	0.820121	MF 11-beta-hydroxysteroid dehydrogenase [NAD(P)] activity	ENSDARG00000001975
GO:0007315	0.0437244	1	1	1	pole plasm assembly	BP	0.820121	BP pole plasm assembly	ENSDARG00000096095
GO:0016333	0.0437244	1	1	1	morphogenesis of follicular epithelium	BP	0.820121	BP morphogenesis of follicular epithelium	ENSDARG00000096095
GO:0000156	0.0437291	1	1	1	phosphorelay response regulator activity	MF	0.820121	MF phosphorelay response regulator activity	ENSDARG00000087941
GO:0070125	0.0437293	1	1	1	mitochondrial translational elongation	BP	0.820121	BP mitochondrial translational elongation	ENSDARG00000063624
GO:0006105	0.0437293	1	1	1	succinate metabolic process	BP	0.820121	BP succinate metabolic process	ENSDARG00000016721
GO:0001505	0.0437293	1	1	1	regulation of neurotransmitter levels	BP	0.820121	BP regulation of neurotransmitter levels	ENSDARG00000035942
GO:0003920	0.0437293	1	1	1	GMP reductase activity	MF	0.820121	MF GMP reductase activity	ENSDARG00000016160
GO:0004686	0.0437293	1	1	1	elongation factor-2 kinase activity	MF	0.820121	MF elongation factor-2 kinase activity	ENSDARG00000035835
GO:0043433	0.0437293	1	1	1	negative regulation of sequence-specific DNA binding transcription factor activity	BP	0.820121	BP negative regulation of sequence-specific DNA binding transcription factor activity	ENSDARG00000055158
GO:0048885	0.0437293	1	1	1	neuromast deposition	BP	0.820121	BP neuromast deposition	ENSDARG00000055158
GO:0048886	0.0437293	1	1	1	neuromast hair cell differentiation	BP	0.820121	BP neuromast hair cell differentiation	ENSDARG00000055158
GO:0004108	0.0437293	1	1	1	citrate (Si)-synthase activity	MF	0.820121	MF citrate (Si)-synthase activity	ENSDARG00000103364
GO:0016942	0.0437293	1	1	1	insulin-like growth factor binding protein complex	CC	0.820121	CC insulin-like growth factor binding protein complex	ENSDARG00000099144
GO:0004371	0.0437293	1	1	1	glycerone kinase activity	MF	0.820121	MF glycerone kinase activity	ENSDARG00000062085
GO:0003994	0.0437293	1	1	1	aconitate hydratase activity	MF	0.820121	MF aconitate hydratase activity	ENSDARG00000007294
GO:0015301	0.0437293	1	1	1	anion:anion antiporter activity	MF	0.820121	MF anion:anion antiporter activity	ENSDARG00000022424
GO:0019531	0.0437293	1	1	1	oxalate transmembrane transporter activity	MF	0.820121	MF oxalate transmembrane transporter activity	ENSDARG00000022424
GO:0019532	0.0437293	1	1	1	oxalate transport	BP	0.820121	BP oxalate transport	ENSDARG00000022424
GO:0045329	0.0437293	1	1	1	carnitine biosynthetic process	BP	0.820121	BP carnitine biosynthetic process	ENSDARG00000036135
GO:0004687	0.0437293	1	1	1	myosin light chain kinase activity	MF	0.820121	MF myosin light chain kinase activity	ENSDARG00000076348
GO:0000002	0.0437293	1	1	1	mitochondrial genome maintenance	BP	0.820121	BP mitochondrial genome maintenance	ENSDARG00000029764
GO:0000987	0.0437293	1	1	1	core promoter proximal region sequence-specific DNA binding	MF	0.820121	MF core promoter proximal region sequence-specific DNA binding	ENSDARG00000029764
GO:0001782	0.0437293	1	1	1	B cell homeostasis	BP	0.820121	BP B cell homeostasis	ENSDARG00000029764
GO:0002634	0.0437293	1	1	1	regulation of germinal center formation	BP	0.820121	BP regulation of germinal center formation	ENSDARG00000029764
GO:0003138	0.0437293	1	1	1	primary heart field specification	BP	0.820121	BP primary heart field specification	ENSDARG00000029764
GO:0003139	0.0437293	1	1	1	secondary heart field specification	BP	0.820121	BP secondary heart field specification	ENSDARG00000029764
GO:0003185	0.0437293	1	1	1	sinoatrial valve morphogenesis	BP	0.820121	BP sinoatrial valve morphogenesis	ENSDARG00000029764
GO:0003211	0.0437293	1	1	1	cardiac ventricle formation	BP	0.820121	BP cardiac ventricle formation	ENSDARG00000029764
GO:0003987	0.0437293	1	1	1	acetate-CoA ligase activity	MF	0.820121	MF acetate-CoA ligase activity	ENSDARG00000044142
GO:0004014	0.0437293	1	1	1	adenosylmethionine decarboxylase activity	MF	0.820121	MF adenosylmethionine decarboxylase activity	ENSDARG00000043856
GO:0004134	0.0437293	1	1	1	4-alpha-glucanotransferase activity	MF	0.820121	MF 4-alpha-glucanotransferase activity	ENSDARG00000103811
GO:0004135	0.0437293	1	1	1	amylo-alpha-1,6-glucosidase activity	MF	0.820121	MF amylo-alpha-1,6-glucosidase activity	ENSDARG00000103811
GO:0005347	0.0437293	1	1	1	ATP transmembrane transporter activity	MF	0.820121	MF ATP transmembrane transporter activity	ENSDARG00000099368
GO:0008295	0.0437293	1	1	1	spermidine biosynthetic process	BP	0.820121	BP spermidine biosynthetic process	ENSDARG00000043856
GO:0010694	0.0437293	1	1	1	positive regulation of alkaline phosphatase activity	BP	0.820121	BP positive regulation of alkaline phosphatase activity	ENSDARG00000029764
GO:0014898	0.0437293	1	1	1	cardiac muscle hypertrophy in response to stress	BP	0.820121	BP cardiac muscle hypertrophy in response to stress	ENSDARG00000029764
GO:0015217	0.0437293	1	1	1	ADP transmembrane transporter activity	MF	0.820121	MF ADP transmembrane transporter activity	ENSDARG00000099368
GO:0015228	0.0437293	1	1	1	coenzyme A transmembrane transporter activity	MF	0.820121	MF coenzyme A transmembrane transporter activity	ENSDARG00000099368
GO:0015866	0.0437293	1	1	1	ADP transport	BP	0.820121	BP ADP transport	ENSDARG00000099368
GO:0015867	0.0437293	1	1	1	ATP transport	BP	0.820121	BP ATP transport	ENSDARG00000099368
GO:0016208	0.0437293	1	1	1	AMP binding	MF	0.820121	MF AMP binding	ENSDARG00000044142
GO:0019427	0.0437293	1	1	1	acetyl-CoA biosynthetic process from acetate	BP	0.820121	BP acetyl-CoA biosynthetic process from acetate	ENSDARG00000044142
GO:0030279	0.0437293	1	1	1	negative regulation of ossification	BP	0.820121	BP negative regulation of ossification	ENSDARG00000029764
GO:0030890	0.0437293	1	1	1	positive regulation of B cell proliferation	BP	0.820121	BP positive regulation of B cell proliferation	ENSDARG00000029764
GO:0033197	0.0437293	1	1	1	response to vitamin E	BP	0.820121	BP response to vitamin E	ENSDARG00000029764
GO:0035198	0.0437293	1	1	1	miRNA binding	MF	0.820121	MF miRNA binding	ENSDARG00000029764
GO:0035349	0.0437293	1	1	1	coenzyme A transmembrane transport	BP	0.820121	BP coenzyme A transmembrane transport	ENSDARG00000099368
GO:0035690	0.0437293	1	1	1	cellular response to drug	BP	0.820121	BP cellular response to drug	ENSDARG00000029764
GO:0035984	0.0437293	1	1	1	cellular response to trichostatin A	BP	0.820121	BP cellular response to trichostatin A	ENSDARG00000029764
GO:0043262	0.0437293	1	1	1	adenosine-diphosphatase activity	MF	0.820121	MF adenosine-diphosphatase activity	ENSDARG00000099368
GO:0045652	0.0437293	1	1	1	regulation of megakaryocyte differentiation	BP	0.820121	BP regulation of megakaryocyte differentiation	ENSDARG00000029764
GO:0045663	0.0437293	1	1	1	positive regulation of myoblast differentiation	BP	0.820121	BP positive regulation of myoblast differentiation	ENSDARG00000029764
GO:0048311	0.0437293	1	1	1	mitochondrion distribution	BP	0.820121	BP mitochondrion distribution	ENSDARG00000029764
GO:0051403	0.0437293	1	1	1	stress-activated MAPK cascade	BP	0.820121	BP stress-activated MAPK cascade	ENSDARG00000029764
GO:0060025	0.0437293	1	1	1	regulation of synaptic activity	BP	0.820121	BP regulation of synaptic activity	ENSDARG00000029764
GO:0060045	0.0437293	1	1	1	positive regulation of cardiac muscle cell proliferation	BP	0.820121	BP positive regulation of cardiac muscle cell proliferation	ENSDARG00000029764
GO:0060297	0.0437293	1	1	1	regulation of sarcomere organization	BP	0.820121	BP regulation of sarcomere organization	ENSDARG00000029764
GO:0060349	0.0437293	1	1	1	bone morphogenesis	BP	0.820121	BP bone morphogenesis	ENSDARG00000029764
GO:0071222	0.0437293	1	1	1	cellular response to lipopolysaccharide	BP	0.820121	BP cellular response to lipopolysaccharide	ENSDARG00000029764
GO:0071277	0.0437293	1	1	1	cellular response to calcium ion	BP	0.820121	BP cellular response to calcium ion	ENSDARG00000029764
GO:0071300	0.0437293	1	1	1	cellular response to retinoic acid	BP	0.820121	BP cellular response to retinoic acid	ENSDARG00000029764
GO:0071333	0.0437293	1	1	1	cellular response to glucose stimulus	BP	0.820121	BP cellular response to glucose stimulus	ENSDARG00000029764
GO:0071374	0.0437293	1	1	1	cellular response to parathyroid hormone stimulus	BP	0.820121	BP cellular response to parathyroid hormone stimulus	ENSDARG00000029764
GO:0071498	0.0437293	1	1	1	cellular response to fluid shear stress	BP	0.820121	BP cellular response to fluid shear stress	ENSDARG00000029764
GO:0071560	0.0437293	1	1	1	cellular response to transforming growth factor beta stimulus	BP	0.820121	BP cellular response to transforming growth factor beta stimulus	ENSDARG00000029764
GO:0071837	0.0437293	1	1	1	HMG box domain binding	MF	0.820121	MF HMG box domain binding	ENSDARG00000029764
GO:0072102	0.0437293	1	1	1	glomerulus morphogenesis	BP	0.820121	BP glomerulus morphogenesis	ENSDARG00000029764
GO:0072160	0.0437293	1	1	1	nephron tubule epithelial cell differentiation	BP	0.820121	BP nephron tubule epithelial cell differentiation	ENSDARG00000029764
GO:0080121	0.0437293	1	1	1	AMP transport	BP	0.820121	BP AMP transport	ENSDARG00000099368
GO:0080122	0.0437293	1	1	1	AMP transmembrane transporter activity	MF	0.820121	MF AMP transmembrane transporter activity	ENSDARG00000099368
GO:0090073	0.0437293	1	1	1	positive regulation of protein homodimerization activity	BP	0.820121	BP positive regulation of protein homodimerization activity	ENSDARG00000029764
GO:2000111	0.0437293	1	1	1	positive regulation of macrophage apoptotic process	BP	0.820121	BP positive regulation of macrophage apoptotic process	ENSDARG00000029764
GO:2000727	0.0437293	1	1	1	positive regulation of cardiac muscle cell differentiation	BP	0.820121	BP positive regulation of cardiac muscle cell differentiation	ENSDARG00000029764
GO:2000987	0.0437293	1	1	1	positive regulation of behavioral fear response	BP	0.820121	BP positive regulation of behavioral fear response	ENSDARG00000029764
GO:2001013	0.0437293	1	1	1	epithelial cell proliferation involved in renal tubule morphogenesis	BP	0.820121	BP epithelial cell proliferation involved in renal tubule morphogenesis	ENSDARG00000029764
GO:2001016	0.0437293	1	1	1	positive regulation of skeletal muscle cell differentiation	BP	0.820121	BP positive regulation of skeletal muscle cell differentiation	ENSDARG00000029764
GO:0051536	0.048559	0.995407	2	9	iron-sulfur cluster binding	MF	0.907425	MF iron-sulfur cluster binding	ENSDARG00000038834, ENSDARG00000051956
