# Supplementary material for: Tbx20 Induction Promotes Zebrafish Heart Regeneration by Inducing Cardiomyocyte Dedifferentiation and Endocardial Expansion
Source: Front Cell Dev Biol. 2020 Aug 4;8:738. doi: 10.3389/fcell.2020.00738 (PMC7417483; doi:10.3389/fcell.2020.00738)
Supplement: TABLE S3 — FPKM values of differentially expressed genes in control and myocardial tbx20 overexpressing hearts at 7 dpa. [file Table_3.XLSX]

## Sheet: Sheet1
gene_id	Exonic.gene.sizes	Ctrl_01	Ctrl_01_FPKM	Ctrl_02	Ctrl_02_FPKM	Ctrl_03	Ctrl_03_FPKM	Cmlc2OE_01	Cmlc2OE_01_FPKM	Cmlc2OE_02	Cmlc2OE_02_FPKM	Cmlc2OE_03	Cmlc2OE_03_FPKM	GeneSymbol	KO	GO
ECM function
ENSDARG00000074656	1416	651	34.78	658	26.17	1718	70.03	1306	67.2	1086	54.77	4354	236.64	ctss2.1	K01368	molecular_function:cysteine-type peptidase activity(GO:0008234);biological_process:proteolysis(GO:0006508)
ENSDARG00000104314	4190	25	0.45	29	0.39	41	0.56	33	0.57	66	1.12	34	0.62	nrg1	K05455	biological_process:Schwann cell migration(GO:0036135);biological_process:oligodendrocyte cell fate specification(GO:0021778);biological_process:fin regeneration(GO:0031101);biological_process:eurydendroid cell differentiation(GO:0021755);molecular_function:receptor binding(GO:0005102);biological_process:peripheral nervous system development(GO:0007422);biological_process:neural crest cell migrati…
ENSDARG00000104348	991	28	2.14	12	0.68	20	1.16	58	4.26	32	2.31	35	2.72	fgf2	K18497	molecular_function:growth factor activity(GO:0008083)
ENSDARG00000103515	9566	88	0.7	61	0.36	80	0.48	107	0.81	81	0.6	156	1.26	vcana	K06793	_
ENSDARG00000009401	5586	764	10.35	346	3.49	512	5.29	1687	22	731	9.35	933	12.85	vcanb	K06794	molecular_function:hyaluronic acid binding(GO:0005540);biological_process:cell adhesion(GO:0007155);molecular_function:carbohydrate binding(GO:0030246);biological_process:intramembranous ossification(GO:0001957);molecular_function:calcium ion binding(GO:0005509);biological_process:skeletal system development(GO:0001501)
ENSDARG00000031246	1675	73	3.3	159	5.35	138	4.76	114	4.96	318	13.56	229	10.52	hbegfb	_	biological_process:heart contraction(GO:0060047)
Immune response
ENSDARG00000055290	2634	644	18.5	1295	27.69	1715	37.58	1103	30.51	1620	43.92	2856	83.44	mpeg1.1	_	_
ENSDARG00000000767	2475	296	9.05	525	11.95	599	13.97	726	21.37	583	16.82	1024	31.84	spi1b	K09438	biological_process:negative regulation of erythrocyte differentiation(GO:0045647);biological_process:regulation of transcription, DNA-templated(GO:0006355);biological_process:erythrocyte development(GO:0048821);molecular_function:sequence-specific DNA binding(GO:0043565);biological_process:positive regulation of gene expression(GO:0010628);molecular_function:sequence-specific DNA binding transcri…
ENSDARG00000056407	1767	200	8.56	381	12.14	505	16.5	408	16.82	470	19	1187	51.7	irf8	K10155	biological_process:regulation of neutrophil differentiation(GO:0045658);biological_process:regulation of transcription, DNA-templated(GO:0006355);molecular_function:regulatory region DNA binding(GO:0000975);molecular_function:sequence-specific DNA binding transcription factor activity(GO:0003700);biological_process:macrophage differentiation(GO:0030225)
ENSDARG00000102986	3527	381	8.17	120	1.92	277	4.53	599	12.37	183	3.71	596	13	csf1ra	K05090	biological_process:protein phosphorylation(GO:0006468);biological_process:inflammatory response(GO:0006954);biological_process:vascular endothelial growth factor receptor signaling pathway(GO:0048010);biological_process:innate immune response(GO:0045087);biological_process:macrophage chemotaxis(GO:0048246);biological_process:xanthophore differentiation(GO:0050936);molecular_function:ATP binding(G…
ENSDARG00000100649	3259	35	0.81	70	1.21	96	1.7	85	1.9	76	1.67	143	3.38	tlr1	K05398	biological_process:toll-like receptor 1 signaling pathway(GO:0034130);biological_process:inflammatory response(GO:0006954);biological_process:detection of triacyl bacterial lipopeptide(GO:0042495);cellular_component:integral component of membrane(GO:0016021);molecular_function:transmembrane signaling receptor activity(GO:0004888);biological_process:MyD88-dependent toll-like receptor signaling pat…
ENSDARG00000038095	1154	48	3.15	65	3.17	107	5.35	141	8.9	129	7.98	181	12.07	socs1a	K04694	biological_process:retina morphogenesis in camera-type eye(GO:0060042);biological_process:embryonic hemopoiesis(GO:0035162);biological_process:negative regulation of JAK-STAT cascade(GO:0046426)
ENSDARG00000026611	2264	1217	40.67	843	20.97	1257	32.05	2118	68.16	2139	67.47	1656	56.29	socs3b	K04696	biological_process:intracellular signal transduction(GO:0035556)
Sarcomere related genes
ENSDARG00000032976	796	100065	9510.46	176699	12503	127296	9230.7	92630	8478.58	73728	6614.89	57995	5607.06	cmlc1	_	biological_process:sarcomere organization(GO:0045214);biological_process:ventricular cardiac myofibril assembly(GO:0055005);biological_process:heart contraction(GO:0060047);molecular_function:calcium ion binding(GO:0005509);biological_process:heart morphogenesis(GO:0003007)
ENSDARG00000058656	1854	20027	817.22	28450	864.3	36184	1126.52	26512	1041.88	12993	500.5	16738	694.79	desma	K07610	biological_process:sarcomere organization(GO:0045214);cellular_component:intermediate filament(GO:0005882);biological_process:heart contraction(GO:0060047);molecular_function:structural molecule activity(GO:0005198)
ENSDARG00000104836	6750	30038	336.67	19817	165.36	23433	200.38	17997	194.26	10990	116.28	10549	120.27	myom1b	_	_
ENSDARG00000042559	766	21	2.07	44	3.24	19	1.43	11	1.05	12	1.12	1	0.1	tnni1c	K10371	cellular_component:troponin complex(GO:0005861)
ENSDARG00000020610	1180	37278	2390.03	72356	3453.7	57669	2820.94	38139	2354.9	46729	2828.19	36277	2365.96	tnnt2a	K12045	biological_process:striated muscle contraction(GO:0006941);biological_process:ventricular cardiac muscle tissue morphogenesis(GO:0055010);molecular_function:protein binding, bridging(GO:0030674);biological_process:regulation of heart contraction(GO:0008016);biological_process:sarcomere organization(GO:0045214);cellular_component:troponin complex(GO:0005861);biological_process:artery development(G…
ENSDARG00000031698	3823	4121	81.55	4992	73.55	4685	70.74	3360	64.04	3280	61.27	2629	52.92	mylk2	K00907	_
ENSDARG00000076348	4010	5797	109.37	8586	120.6	5214	75.05	3855	70.04	2432	43.31	2815	54.02	mylk3	K00907	biological_process:protein phosphorylation(GO:0006468);biological_process:sarcomerogenesis(GO:0048769);biological_process:heart morphogenesis(GO:0003007);molecular_function:ATP binding(GO:0005524);molecular_function:myosin light chain kinase activity(GO:0004687);biological_process:ventricular cardiac myofibril assembly(GO:0055005);cellular_component:cytoplasm(GO:0005737)
ENSDARG00000102490	2933	323	8.33	641	12.31	507	9.98	178	4.42	140	3.41	318	8.34	asb2b	_	biological_process:intracellular signal transduction(GO:0035556)
Endocardial developmental genes
ENSDARG00000053493	3734	3541	71.74	3420	51.59	6126	94.7	7645	149.17	4763	91.1	6725	138.6	aldh1a2	K07249	biological_process:camera-type eye morphogenesis(GO:0048593);molecular_function:oxidoreductase activity, acting on the aldehyde or oxo group of donors, NAD or NADP as acceptor(GO:0016620);biological_process:retinoic acid receptor signaling pathway(GO:0048384);biological_process:myelination in peripheral nervous system(GO:0022011);biological_process:face morphogenesis(GO:0060325);biological_proces…
ENSDARG00000045548	589	128	16.44	134	12.81	69	6.76	146	18.06	376	45.59	229	29.92	lepb	K05424	_
BMP signaling
ENSDARG00000040764	1006	475	35.72	1157	64.78	1156	66.33	781	56.56	1440	102.23	1226	93.79	id1	K04680	molecular_function:protein dimerization activity(GO:0046983);biological_process:negative regulation of transcription, DNA-templated(GO:0045892);cellular_component:cytoplasm(GO:0005737);cellular_component:nucleus(GO:0005634)
ENSDARG00000055283	1854	350	14.28	311	9.45	485	15.1	491	19.3	928	35.75	647	26.86	id2a	K17693	biological_process:regulation of neuron differentiation(GO:0045664);;molecular_function:protein dimerization activity(GO:0046983);biological_process:negative regulation of transcription, DNA-templated(GO:0045892);cellular_component:cytoplasm(GO:0005737);cellular_component:nucleus(GO:0005634)
ENSDARG00000029544	1464	566	29.25	819	31.51	1416	55.83	803	39.96	957	46.68	1162	61.08	id2b	K17693	molecular_function:DNA binding(GO:0003677);molecular_function:protein dimerization activity(GO:0046983);biological_process:negative regulation of transcription, DNA-templated(GO:0045892);cellular_component:cytoplasm(GO:0005737);cellular_component:nucleus(GO:0005634)
ENSDARG00000015686	2491	121	3.67	89	2.01	124	2.87	176	5.15	203	5.82	170	5.25	bmp6	K16620	cellular_component:extracellular region(GO:0005576);molecular_function:growth factor activity(GO:0008083);biological_process:growth(GO:0040007)
