# Supplementary material for: Tbx20 Induction Promotes Zebrafish Heart Regeneration by Inducing Cardiomyocyte Dedifferentiation and Endocardial Expansion
Source: Front Cell Dev Biol. 2020 Aug 4;8:738. doi: 10.3389/fcell.2020.00738 (PMC7417483; doi:10.3389/fcell.2020.00738)
Supplement: TABLE S4 — Primers used in this study. [file Table_4.XLSX]

## Sheet: Sheet1
Name	Sequences
Promoter
tbx20-promoter	GAGCCTGACCTCTTGCCTTT
	CCATGACGCGAGCGTTCAAAACT
Probes
tbx20	GATATTGAGAGGGAAAGTGTTGAG
	AAGAAGTAGGCTGTGCATTTGA
tbx20-E2A-mCherry	ACACCGCGTCTCTGCTAAAT
	CCCAGCCCATGGTCTTCTTC
a-SMA	GATCACTGCTTTGGCTCCCA
	CAGACTGCCTGAAAGCCGAC
nppb	GGGAATACAGACGACTACACAGA
	GGGTCGGATAACCTTAAAATGCG
gata4	TAAGCTCCGGTTCCCGACAG
	GGAGTCGACATCGCCCCG
gata5	ACTCTACCGGGAAGGAGGTC
	AACTGTGTCGATGCCTGTGT
hand2	CCCCTATTTTCATGGGTGGCT
	AAGTTTGTGTCTTCGGACGGA
hbegfb	AACATAACAGGGCTCCAGGC
	CAGGGGCGCACAACAAATAC
mylk3	TACCTTGTTGCACACCGTCA
	GATGCTGTCTACGCAAGCAC
aldh1a2	ACAAAGTGGCGTTCACAGGA
	GATCTCTCCGAGTTCACGGC
lepb	AATATCATCCCTGGTGGCCG
	GTCCTTGCATGTGCCATTGT
nfatc1	AAGCCAGTACCAGCGTTTCA
	CCAGTTCATGATTGCCGTGC
id1	CTCTCCGATCAGAGCTTGGC
	CTTTGACCGAGAGGGAAATGC
id2b	CCATGAAGGCAGTCAGTCCG
	AGGCAAAAGGACAGAGATCCG
bmp1a	GGCGACTCCATCGTCATCAA
	CCAGAGCCCCTGTGAACTAC
bmp6	CGACCTGTTTCTGCTGGAATCT
	CAGCGACGTTCATCCTCTTG
bmp10	ACGCAGCTTTAAAAATGAAGACTC
	TTTTTGTCCCAGGTCACCCC
bmp3	GGCCATTTGGGAACCATCAAC
	GGTGGATCGTCTGCTTCGAT
Q-PCR
cdk1	TTGGGGTCCCAGTAAGAGTCTA
	GGTGTGGAATAGCGTGAAGC
cdk4	GCTGGTGTTTGAACATGTGG
	AGCTGCTGCATCAGGTCTC
ccnb1	AAGGTTCAACATGGCGTTAAG
	CAGCCGGAGGTCTCCATAG
ccnd1	TTCCTTGCCAAACTGCCTAT
	GCTTGCGATGAAGTTGACG
hand2	AAGGCGAAAGAAGGAAATGAA
	GCCAACCAGTTCTCCCTTTA
gata5	GGACGCCAGGGAACTCTAC
	ACACGGCAGGTCATCCAG
gata4	GCACTTCGACAGCTCCGTA
	CCTCGCCCAGATCATCAA
nppa	CAACATGGCCAAGCTCAA
	GGCTCTCTCTGATGCCTCTTC
nppb	AACGACGACATGGGTGTTTT
	TTTGCCGCCTTTACTTCTCT
runx1	TCAATGACCTGCGTTTCGT
	GACGGTGATGGTGAGAGTGA
a-SMA	CACCATCACCAAGTGGCTAA
	CTCCAACAGGAGACAATCACC
ctss2.1	TTTGCCGTGTGTTGTAGTGC
	GGCCAAATTCCTCGACCTCA
nrg1	CTGCATCATGGCTGAGGTGA
	TTAACTTCGGTTCCGCTTGC
fgf2	GTTCGGGACGAAAAGGACCA
	TCGGGATACTTGCGGGATCT
vcana	GACCATGTACCGCTACCGAA
	CAGGAGTGGACACCTTGGAA
vcanb	GCCTACTCGCAGGATGACTC
	CAGCACCAGAAAACGACACG
hbegfb	AAGGGGATTATGAGCTAAACCTG
	TCTTCTCAGTAGTGGGCATCG
mpeg1.1	CGGGTTCAAGTCCGTAACCA
	TGGCGTCAGCGATTTCTTCT
spi1b	CAGATCGAGCATCAGGCGAG
	CTGTTTGCTGGGGTGGGAT
irf8	TCCATTTTCAAAGCGTGGGC
	AGCGCAATCTGGTCTTCCAT
csf1ra	CAGCTCTGAGATGTTCTTCGC
	AGACCAACCCTGAACTTGACC
tlr1	ACAGAGGGACGGACGGATTA
	CGGGAATGAGAGACGGATGG
socs1a	GGCGACGAGAGTTTGTCAGA
	TGAGACTCATCGGTCGTTTTAGT
socs3b	AGGTCTATCTTGCTCAAGGGG
	GAAGGCAGCTTCAAAGCGTTA
cmlc1	GCTCTGGGTCACAACCCTAC
	GGCAGGAACGTCTCAAAGTC
tnnt2a	TCTGCTGCGTGTCAGATCA
	TCCTCCTCCACTTGCTCTTC
mylk3	TCGGACTACATTCGCAAATTC
	CTGCTGTGAAGTCTGTGTGCT
asb2b	TCACCTGCGGAACACACTC
	AGAGCCACTCGCAGAACG
id1	ACTCCGCTCACAACACTCAA
	TCTGCTTTAACGGCACATGA
id2b	GGACAGAGCCCTCCAAAAA
	GGCTATGAGGTCATCTGTGTTG
bmp6	CGCTGACATGGTCATGAGTT
	TTCTTTGTAGAGATAGCTCCCTGTC
